# Supplementary material for: A Novel Human-Infection-Derived Bacterium Provides Insights into the Evolutionary Origins of Mutualistic Insect–Bacterial Symbioses
Source: PLoS Genet. 2012 Nov 15;8(11):e1002990. doi: 10.1371/journal.pgen.1002990 (PMC3499248; doi:10.1371/journal.pgen.1002990)
Supplement: Table S1 — List of complete strain HS gene products and status of orthologs in S. glossinidius and SOPE. Candidate virulence genes are highlighted in the column labeled “V”, according to the presence of orthologs in animal (A) or plant (P) pathogens. (XLSX) [file pgen.1002990.s003.xlsx]

## Sheet: Supplementary Table 1
Table S1. List of complete strain HS gene products and status of orthologs in SOPE and S. glossinidius (S.g.).
Description	SOPE	S.g.	V
Hypothetical Protein	ABSENT	ABSENT
Short-Chain Dehydrogenase/Reductase SDR	ABSENT	ABSENT
Transcriptional Regulator XRE Family	ABSENT	ABSENT
Amidase Related To Nicotinamidases	ABSENT	ABSENT
Polyketide Synthesis Domain Protein	ABSENT	ABSENT
Polar Amino Acid ABC Transporter	ABSENT	ABSENT
Conserved Hypothetical Protein	ABSENT	ABSENT
Sugar ABC Transporter, ATP-Binding Protein	ABSENT	ABSENT
GntR Family Transcriptional Regulator	ABSENT	ABSENT
Inner-Membrane Translocator	ABSENT	ABSENT
Glutamate/Aspartate Transport System Permease	ABSENT	ABSENT
Transcriptional Regulator, Deor Family	ABSENT	ABSENT
GntR Family Transcriptional Regulator	ABSENT	ABSENT
Isec16 Transposase Orfa	ABSENT	ABSENT
Binding-Protein-Dependent Transport Systems	ABSENT	ABSENT
Glycerol-3-Phosphate Dehydrogenase	ABSENT	ABSENT
Ectoine/Hydroxyectoine ABC Transporter	ABSENT	ABSENT
GntR Family Transcriptional Regulator	ABSENT	ABSENT
Hydrolase	ABSENT	ABSENT
Polar Amino Acid ABC Transporter ATP-Binding	ABSENT	ABSENT
Beta-Lactamase Domain Protein	ABSENT	ABSENT
Permease	ABSENT	ABSENT
Nitrate/Sulfonate/Bicarbonate ABC Transporter	ABSENT	ABSENT
Binding-Protein-Dependent Transport Systems	ABSENT	ABSENT
ABC-Type Amino Acid Transporter,	ABSENT	ABSENT
Phosphonate ABC Transporter Permease	ABSENT	ABSENT
GntR Family Transcriptional Regulator	ABSENT	ABSENT
Imidazolonepropionase	ABSENT	ABSENT
N-Formylglutamate Amidohydrolase	ABSENT	ABSENT
Hypothetical Protein	ABSENT	ABSENT
Dinb Family Protein	ABSENT	ABSENT
Hypothetical Protein	ABSENT	ABSENT
Spermidine/Putrescine ABC Transporter ATPase	ABSENT	ABSENT
Hpch/Hpai Aldolase/Citrate Lyase Family Protein	ABSENT	ABSENT
GntR Family Transcriptional Regulator	ABSENT	ABSENT
Acyl Dehydratase	ABSENT	ABSENT
Hypothetical Protein	ABSENT	ABSENT
Anticodon Nuclease Prrc	ABSENT	ABSENT
Phosphotransferase System	ABSENT	ABSENT
Ornithine Cyclodeaminase/Mu-Crystallin Family	ABSENT	ABSENT
PTS System Galactitol-Specific Enzyme IIC	ABSENT	ABSENT
Hypothetical Protein	ABSENT	ABSENT
Sam Domain-Containing Protein	ABSENT	ABSENT
Transposase YfcI	ABSENT	ABSENT
Sugar Kinase	ABSENT	ABSENT
Mmge/Prpd Family Protein	ABSENT	ABSENT
Aminotransferase	ABSENT	ABSENT
Arginase/Agmatinase/Formiminoglutamase	ABSENT	ABSENT
Hypothetical Protein	ABSENT	ABSENT
Fructose-1,6-Bisphosphate Aldolase	ABSENT	ABSENT
Hypothetical Protein	ABSENT	ABSENT
Transcriptional Regulator, LysR Family	ABSENT	ABSENT
Glutamine Phosphoribosylpyrophosphate	ABSENT	ABSENT
PTS System Phosphocarrier Protein	ABSENT	ABSENT
Type I Specific DNAse Hsdr	ABSENT	ABSENT
Lipolytic Enzyme, G-D-S-L Domain-Containing	ABSENT	ABSENT
Trans-Aconitate 2-Methyltransferase	ABSENT	ABSENT
Hypothetical Protein	ABSENT	ABSENT
2Og-Fe(II) Oxygenase	ABSENT	ABSENT
Hypothetical Protein	ABSENT	ABSENT
Hypothetical Protein	ABSENT	ABSENT
Hypothetical Protein	ABSENT	ABSENT
Conserved Hypothetical Protein	ABSENT	ABSENT
Hypothetical Protein	ABSENT	ABSENT
Hypothetical Protein	ABSENT	ABSENT
Tim-Barrel Signal Transduction Protein	ABSENT	ABSENT
Secreted Effector Protein	ABSENT	ABSENT	AP
Two Component Transcriptional Regulator	ABSENT	ABSENT
Integral Membrane Sensor Signal Transduction	ABSENT	ABSENT
Hypothetical Protein	ABSENT	ABSENT
NADH:Flavin Oxidoreductase/NADH Oxidase	ABSENT	ABSENT
Amidase, Hydantoinase/Carbamoylase	ABSENT	ABSENT
Gp23, Prophage Repressor	ABSENT	ABSENT
Major Facilitator Superfamily	ABSENT	ABSENT
Carbohydrate Kinase, Fggy	ABSENT	ABSENT
Xylulokinase	ABSENT	ABSENT
Fe ABC Transporter, Periplasmic	ABSENT	ABSENT
Rieske (2Fe-2S) Domain Protein	ABSENT	ABSENT
Sucrose Porin Gene	ABSENT	ABSENT
Hypothetical Protein	ABSENT	ABSENT
Ecf Subfamily RNA Polymerase Sigma-24 Subunit	ABSENT	ABSENT
LysR Family Transcriptional Regulator	ABSENT	ABSENT
Carboxymuconolactone Decarboxylase	ABSENT	ABSENT
Glucose/Quinate/Shikimate Family Membrane-Bound	ABSENT	ABSENT
NADH:Ubiquinone Oxidoreductase	ABSENT	ABSENT
Hypothetical Protein	ABSENT	ABSENT
Major Facilitator Superfamily	ABSENT	ABSENT
LysR Substrate Binding Domain Protein	ABSENT	ABSENT
MerR Family Transcriptional Regulator	ABSENT	ABSENT
Malate/L-Lactate Dehydrogenase	ABSENT	ABSENT
Deor Family Transcriptional Regulator	ABSENT	ABSENT
Fe3+ ABC Transporter Membrane Protein	ABSENT	ABSENT
ISCNY Family Transposase	ABSENT	ABSENT
Short Chain Dehydrogenase	ABSENT	ABSENT
Fimbrial Subunit	ABSENT	ABSENT
Lysine-Arginine-Ornithine-Binding	ABSENT	ABSENT
Cell Surface Protein	ABSENT	ABSENT
ABC Transporter	ABSENT	ABSENT
Hypothetical Protein	ABSENT	ABSENT
Asp/Glu Racemase	ABSENT	ABSENT
Gluconate Transporter	ABSENT	ABSENT
Arginine/Ornithine Transporter Aotm	ABSENT	ABSENT
Alcohol Dehydrogenase Groes Domain Protein	ABSENT	ABSENT
ABC Transporter-Like Protein	ABSENT	ABSENT
Glycerate Kinase	ABSENT	ABSENT
Pyruvate Kinase	ABSENT	ABSENT
High-Affinity Gluconate Transporter	ABSENT	ABSENT
C4-Dicarboxylate Transport System	ABSENT	ABSENT
Carbohydrate Diacid Transcriptional Activator	ABSENT	ABSENT
Short Chain Oxidoreductase	ABSENT	ABSENT
Ferrichrome-Binding Periplasmic Protein	ABSENT	ABSENT
Transcriptional Regulatory Protein, IclR Family	ABSENT	ABSENT
Hypothetical Protein	ABSENT	ABSENT
D-Galactonate Transporter	ABSENT	ABSENT
Sulfatase	ABSENT	ABSENT
Hypothetical Protein	ABSENT	ABSENT
Type III Secretion Apparatus	ABSENT	ABSENT	A
Transcriptional Regulator, MerR Family Protein	ABSENT	ABSENT
Oligopeptide Transporter Opt Superfamily	ABSENT	ABSENT
Cytosine Transporter	ABSENT	ABSENT
Transposase Is3/Is911 Family Protein	ABSENT	ABSENT
Coenzyme A Transferase	ABSENT	ABSENT
Coenzyme A Transferase	ABSENT	ABSENT
TetR Family Transcriptional Regulator	ABSENT	ABSENT
Coenzyme A Transferase	ABSENT	ABSENT
3-Oxoacid CoA-Transferase, Beta	ABSENT	ABSENT
LysR Family Transcriptional Regulator	ABSENT	ABSENT
LysR Family Transcriptional Regulator	ABSENT	ABSENT
Hypothetical Protein	ABSENT	ABSENT
Short-Chain Dehydrogenase\Reductase SDR	ABSENT	ABSENT
LysR Family Transcriptional Regulator	ABSENT	ABSENT
Short-Chain Dehydrogenase/Reductase SDR	ABSENT	ABSENT
Hypothetical Protein, Phage Terminase	ABSENT	ABSENT
ABC-Type Nitrate/Sulfonate/Bicarbonate Transport	ABSENT	ABSENT
Major Facilitator Superfamily	ABSENT	ABSENT
Hypothetical Protein	ABSENT	ABSENT
Hypothetical, Sulferase	ABSENT	ABSENT
Oxidoreductase/Oxygenase, Vanb Family	ABSENT	ABSENT
XRE Family Transcriptional Regulator	ABSENT	ABSENT
Hypothetical Protein	ABSENT	ABSENT
Hypothetical Protein	ABSENT	ABSENT
Phage Repressor CI	ABSENT	ABSENT
Protein Of Aro Operon, Regulated By Aror	ABSENT	ABSENT
Peptidase M24	ABSENT	ABSENT
Phage Portal Protein, Pbsx Family	ABSENT	ABSENT
Zinc-Binding Alcohol Dehydrogenase Family	ABSENT	ABSENT
Short-Chain Dehydrogenase/Reductase SDR	ABSENT	ABSENT
Peptidase E, Breakdown Of Intracellular And	ABSENT	ABSENT
Hypothetical Protein	ABSENT	ABSENT
O-Methyltransferase Family 3	ABSENT	ABSENT
Serine/Threonine Dehydratase Family Protein	ABSENT	ABSENT
Short-Chain Dehydrogenase/Reductase SDR	ABSENT	ABSENT
ABC Transporter-Related Protein	ABSENT	ABSENT
Asp\Glu\Hydantoin Racemase	ABSENT	ABSENT
Bacteriophage Transcription Regulator Protein	ABSENT	ABSENT
Phenylacetic Acid Degradation-Related Protein	ABSENT	ABSENT
Major Facilitator Superfamily Transporter	ABSENT	ABSENT
Amp-Binding Enzyme Family Protein 13	ABSENT	ABSENT
Type III Secretion Effector	ABSENT	ABSENT	AP
HTH-Type Transcriptional Regulator Cuer	ABSENT	ABSENT
Transport Protein	ABSENT	ABSENT
Oxygenase	ABSENT	ABSENT
Glycosyl Hydrolase Family 15	ABSENT	ABSENT
Alkyl Hydroperoxide Reductase, C22 Subunit	ABSENT	ABSENT
Alkyl Hydroperoxide Reductase Subunit	ABSENT	ABSENT
Hrp-like Type III Secreted Effector	ABSENT	ABSENT	P
L-Fuculose Phosphate Aldolase	ABSENT	ABSENT
Transcriptional Regulator, Deor Family	ABSENT	ABSENT
Large Protein Involved In Heme Utilization	ABSENT	ABSENT
LysR Family Transcriptional Regulator	ABSENT	ABSENT
GntR Family Transcriptional Regulator	ABSENT	ABSENT
Gluconate Transporter	ABSENT	ABSENT
Hypothetical Protein	ABSENT	ABSENT
Homoserine Dehydrogenase, NAD-Binding	ABSENT	ABSENT
Transcriptional Regulator, Pas And Gere Domains	ABSENT	ABSENT
Predicted Metal-Dependent Protease	ABSENT	ABSENT
Gcn5-Related N-Acetyltransferase	ABSENT	ABSENT
Transposase	ABSENT	ABSENT
Hypothetical Protein	ABSENT	ABSENT
Transcriptional Regulator, Pas And Gere Domains	ABSENT	ABSENT
Secreted Effector Protein	ABSENT	ABSENT	AP
Putrescine Aminotransferase	ABSENT	ABSENT
Leucine-Rich Repeat Protein	ABSENT	ABSENT
Prophage Transcriptional Regulator	ABSENT	ABSENT
Glyoxalase	ABSENT	ABSENT
Phage Repressor Protein	ABSENT	ABSENT
Gamma-Aminobutyraldehyde Dehydrogenase	ABSENT	ABSENT
Phage-Associated Protein	ABSENT	ABSENT
FAD Linked Oxidase Domain Protein	ABSENT	ABSENT
Phage Associated Protein	ABSENT	ABSENT
Fe(3+)-Transporting ATPase	ABSENT	ABSENT
GTPase	ABSENT	ABSENT
Sugar Transporter	ABSENT	ABSENT
Regulatory Protein, IclR	ABSENT	ABSENT
Conserved Hypothetical Protein	ABSENT	ABSENT
Arginino Succinate Lyase	ABSENT	ABSENT
Hypothetical Protein	ABSENT	ABSENT
ABC Transporter Integral Membrane Protein	ABSENT	ABSENT
Hypothetical Protein	ABSENT	ABSENT
ABC Transporter-Like Protein	ABSENT	ABSENT
ABC Amino Acid Transporter, Periplasmic Ligand	ABSENT	ABSENT
Polar Amino Acid ABC Transporter Permease	ABSENT	ABSENT
ABC Amino Acid Transporter, Inner Membrane	ABSENT	ABSENT
ABC Transporter Integral Membrane Protein	ABSENT	ABSENT
Pentapeptide Repeat-Containing Protein	ABSENT	ABSENT
AraC Family Transcriptional Regulator	ABSENT	ABSENT
Metal Dependent Phosphohydrolase	ABSENT	ABSENT
Short=Chain Dehydrogenase	ABSENT	ABSENT
Conserved Hypothetical Protein	ABSENT	ABSENT
Flagellar Hook-Associated 2 Domain Protein	ABSENT	ABSENT
ABC-Type Glycine Betaine Transport, Periplasmic	ABSENT	ABSENT
Flagellar Protein Flis	ABSENT	ABSENT
Transcriptional Regulator, LysR Family	ABSENT	ABSENT
Flagellar Export Chaperone	ABSENT	ABSENT
Gp38	ABSENT	ABSENT
Ankyrin Repeat Protein	ABSENT	ABSENT	A
Histidine Ammonia-Lyase	ABSENT	ABSENT
N-Carbamyl-L-Cysteine Amidohydrolase	ABSENT	ABSENT
ABC Transporter Inner Membrane Subunit	ABSENT	ABSENT
Lambda Phage CIIIii, Antitermination Protein	ABSENT	ABSENT
Gp69, Gp70 Phage Protein	ABSENT	ABSENT
Transcriptional Regulator, Pas And Gere Domains	ABSENT	ABSENT
Hypothetical Protein	ABSENT	ABSENT
Formyl-CoA Transferase	ABSENT	ABSENT
Hypothetical Protein	ABSENT	ABSENT
Dipeptide ABC Transporter Substrate Binding	ABSENT	ABSENT
Permease Protein, ABC-Type Oligopeptide	ABSENT	ABSENT
Phage Minor Tail Protein	ABSENT	ABSENT
Binding-Protein-Dependent Transporter	ABSENT	ABSENT
Dihydroorotase	ABSENT	ABSENT
Transcriptional Regulator, Pas And Gere	ABSENT	ABSENT
Hypothetical Phage Protein	ABSENT	ABSENT
Oligopeptide ABC Transporter, ATPase	ABSENT	ABSENT
Translation Initiation Inhibitor Protein	ABSENT	ABSENT
Chromosome Segregation ATPase, Par-A	ABSENT	ABSENT
Pyridoxal Phosphate-Dependent Enzyme	ABSENT	ABSENT
Hypothetical Phage Related Protein	ABSENT	ABSENT
3-Hydroxyacyl-CoA Dehydrogenase NAD-Binding	ABSENT	ABSENT
Transcriptional Regulator Protein, IclR	ABSENT	ABSENT
Hypothetical Protein	ABSENT	ABSENT
Two Component Transcriptional Regulator	ABSENT	ABSENT
Periplasmic Sensor Signal Transduction	ABSENT	ABSENT
Hypothetical Protein	ABSENT	ABSENT
Morphogenetic Protein	ABSENT	ABSENT
Tricarboxylate Binding Receptor	ABSENT	ABSENT
Enoyl-CoA Hydratase/Isomerase	ABSENT	ABSENT
Ribokinase	ABSENT	ABSENT
Inosine-Uridine Preferring Nucleoside	ABSENT	ABSENT
C4-Dicarboxylate Transporter	ABSENT	ABSENT
Hypothetical Protein	ABSENT	ABSENT
Iron Transport Protein	ABSENT	ABSENT
Hypothetical Protein	ABSENT	ABSENT
Hypothetical Phage Protein	ABSENT	ABSENT
Intracellular Protease/Amidase Related	ABSENT	ABSENT
Phage Protein	ABSENT	ABSENT
Flp Operon Protein D	ABSENT	ABSENT	AP
Prophage Dlp12 Integrase	ABSENT	ABSENT
PTS-Dependent Dihydroxyacetone Kinase	ABSENT	ABSENT
Gluconate 2-Dehydrogenase Subunit 3	ABSENT	ABSENT
Polyphosphate Kinase	ABSENT	ABSENT
Short-Chain Oxidoreductase	ABSENT	ABSENT
Gluconate Dehydrogenase Subunit	ABSENT	ABSENT
LysR Family Transcriptional Regulator	ABSENT	ABSENT
Lactate-Repsonsive GntR Family Protein	ABSENT	ABSENT
DNA (Cytosine-5-)-Methyltransferase	ABSENT	ABSENT
Hypothetical Protein	ABSENT	ABSENT
Winged Helix Family Two Component	ABSENT	ABSENT
Multiphosphoryl Transfer Protein Gene	ABSENT	ABSENT
Cp4-57 Prophage Transcriptional	ABSENT	ABSENT
ABC-Type Uncharacterized Transport	ABSENT	ABSENT
Phospholipase C Domain Containing	ABSENT	ABSENT
Transcriptional Regulator, LysR Family	ABSENT	ABSENT
Protein YciE	ABSENT	ABSENT
Amino Acid ABC Transporter Permease	ABSENT	ABSENT
Gluconate 2-Dehydrogenase Cytochrome C Subunit	ABSENT	ABSENT
Oxalate Decarboxylase Oxdd	ABSENT	ABSENT
Cyclase Family Protein	ABSENT	ABSENT
Two Component Response Regulator Irlr	ABSENT	ABSENT
Heavy Metal Sensor Signal Transduction	ABSENT	ABSENT
PTS System Glucitol/Sorbitol-Specific	ABSENT	ABSENT
AraC Family Transcriptional Regulator	ABSENT	ABSENT
PTS Family Glucitol/Sorbitol Porter, IIB	ABSENT	ABSENT
Hydrolase	ABSENT	ABSENT
Peptide Methionine Sulfoxide Reductase Msra	ABSENT	ABSENT
Hypothetical, Ycii-Related Protein	ABSENT	ABSENT
Carbohydrate Binding Domain-Containing	ABSENT	ABSENT
Hypothetical Protein	ABSENT	ABSENT
Nipsnap Family Containing Protein	ABSENT	ABSENT
ABC-Type Nitrate/Sulfonate Transport System	ABSENT	ABSENT
PTS Family Glucitol/Sorbitol Porter, IIA	ABSENT	ABSENT
Major Facilitator Transporter	ABSENT	ABSENT
Anion Transporter	ABSENT	ABSENT
Sorbitol-6-Phosphate Dehydrogenase	ABSENT	ABSENT
Gcn5-Related N-Acetyltransferase	ABSENT	ABSENT
D-Ribulokinase	ABSENT	ABSENT
NADPH-Dependent Fmn Reductase	ABSENT	ABSENT
Porin Gram-Negative Type	ABSENT	ABSENT
Asnc Family Transcriptional Regulator	ABSENT	ABSENT
XRE Family Transcriptional Regulator	ABSENT	ABSENT
FAD-Dependent Oxidoreductase	ABSENT	ABSENT
Glucitol Operon Activator	ABSENT	ABSENT
Glycosyltransferase Family 8 Protein	ABSENT	ABSENT
AraC Family Transcriptional Regulator	ABSENT	ABSENT
Extracellular Solute-Binding Protein	ABSENT	ABSENT
Glucitol Operon Repressor	ABSENT	ABSENT
Hypothetical Protein	ABSENT	ABSENT
Lps Biosynthesis Glycosyltransferase	ABSENT	ABSENT
L-Fucose Isomerase	ABSENT	ABSENT
D-Arabinose 5-Phosphate Isomerase	ABSENT	ABSENT
Tricarboxylate Transporter	ABSENT	ABSENT
Pitative Glycosyltransferase	ABSENT	ABSENT
Mannonate Dehydratase	ABSENT	ABSENT
Binding-Protein-Dependent Transport Systems	ABSENT	ABSENT
Mannitol Dehydrogenase C-Domain Subfamily	ABSENT	ABSENT
Mandelate Racemase/Muconate Lactonizing Protein	ABSENT	ABSENT
Binding-Protein-Dependent Transport Systems	ABSENT	ABSENT
PTS System, IIA Component	ABSENT	ABSENT
Sugar Dehydrogenase	ABSENT	ABSENT
Tight Adherence Protein A	ABSENT	ABSENT	AP
PTS System, Mannose-Specific IIB Component	ABSENT	ABSENT
Helicase-Like Protein	ABSENT	ABSENT
PTS System, Fructose(Mannose)-Specific IIC	ABSENT	ABSENT
ABC Transporter Related	ABSENT	ABSENT
LysR Family Transcriptional Regulator	ABSENT	ABSENT
Cytotoxic Necrotizing Factor	ABSENT	ABSENT	A
PTS System, Fructose(Mannose)-Specific IID	ABSENT	ABSENT
Amidase	ABSENT	ABSENT
Hypothetical Protein	ABSENT	ABSENT
Ankyrin Repeat-Containing Protein	ABSENT	ABSENT	A
Tricarboxylate Transporter Tcta Analog	ABSENT	ABSENT
6-Phosphogluconolactonase	ABSENT	ABSENT
Maltose Regulon Regulatory Protein	ABSENT	ABSENT
Hypothetical Protein	ABSENT	ABSENT
Auxin Efflux Carrier	ABSENT	ABSENT
Yop Type III Secretion System Effector Protein	ABSENT	ABSENT	A
Luciferase-Like Monooxygenase	ABSENT	ABSENT
Hypothetical Protein	ABSENT	ABSENT
Conserved Hypothetical Protein	ABSENT	ABSENT
LysR Family Transcriptional Regulator	ABSENT	ABSENT
Alcohol Dehydrogenase Groes Domain Protein	ABSENT	ABSENT
Mucin-2 Like Methyltransferase	ABSENT	ABSENT
3-Oxoacyl-Acp Reductase	ABSENT	ABSENT
Histidinol-Phosphate Aminotransferase	ABSENT	ABSENT
Methionine Import ATP-Binding Protein	ABSENT	ABSENT
Immunoglobulin G Binding Protein A Precursor	ABSENT	ABSENT
Binding-Protein-Dependent Transport Systems	ABSENT	ABSENT
Mate Efflux Family Protein	ABSENT	ABSENT
D-Methionine Transport System Permease Protein	ABSENT	ABSENT
Binding Protein Dependent Transporter	ABSENT	ABSENT
D-Methionine-Binding Lipoprotein Metq	ABSENT	ABSENT
Conserved Hypothetical Protein	ABSENT	ABSENT
Amino Acid Ligase Of ATP-Grasp	ABSENT	ABSENT
Nmt1/Thi5 Domain Protein, Transporter	ABSENT	ABSENT
ABC Transporter	ABSENT	ABSENT
Mmge/Prpd Family Protein	ABSENT	ABSENT
Prophage Cp4-57 Integrase	ABSENT	ABSENT
Anaerobic Nitric Oxide Reductase Transcription	ABSENT	ABSENT
Transcriptional Regulator, MerR Family Protein	ABSENT	ABSENT
Extracellular Solute-Binding Protein, ABC	ABSENT	ABSENT
Hxlr Family Transcriptional Regulator	ABSENT	ABSENT
Thiamine Pyrophosphate Protein	ABSENT	ABSENT
Alanine Racemase Domain-Containing Protein	ABSENT	ABSENT
3-Oxoacyl-(Acyl Carrier Protein) Synthase II	ABSENT	ABSENT
Succinylglutamate Desuccinylase/Aspartoacylase	ABSENT	ABSENT
Adenine Deaminase	ABSENT	ABSENT
Flp Pilus Assembly Protein B	ABSENT	ABSENT	AP
Phage Transcriptional Regulator, Alpa	ABSENT	ABSENT
Hypothetical Protein	ABSENT	ABSENT
5-Oxoprolinase (ATP-Hydrolyzing)	ABSENT	ABSENT
Amino Acid ABC Transporter, Permease Protein	ABSENT	ABSENT
Extracellular Solute-Binding Protein Family 1	ABSENT	ABSENT
Polar Amino Acid ABC Transporter ATP-Binding	ABSENT	ABSENT
PTS Modulated Transcriptional Regulator, Mtlr	ABSENT	ABSENT
DNA-Binding Protein	ABSENT	ABSENT
Sodium-Translocating NADH Dehydrogenase	ABSENT	ABSENT
Xanthine/Uracil/Vitamin C Permease	ABSENT	ABSENT
Protein Transporter, ATPase	ABSENT	ABSENT
Transposase	ABSENT	ABSENT
MarR Family Transcriptional Regulator	ABSENT	ABSENT
TetR Family Transcriptional Regulator	ABSENT	ABSENT
Binding-Protein-Dependent Transporter Inner	ABSENT	ABSENT
Binding-Protein-Dependent Transport Systems	ABSENT	ABSENT
Phosphocarrier, Hpr Family	ABSENT	ABSENT
Deoxyribodipyrimidine Photolyase-Like Protein	ABSENT	ABSENT
PTS System, Fructose Specific Enzyme II, A	ABSENT	ABSENT
Invasin, Attaching And Effacing	ABSENT	ABSENT	AP
Binding-Protein-Dependent Transport Systems	ABSENT	ABSENT
Binding-Protein-Dependent Transport Systems	ABSENT	ABSENT
PTS System, Fructose-Specific, IIB Component	ABSENT	ABSENT
PTS System, Fructose Specific Enzyme II, C	ABSENT	ABSENT
LysR Family Transcriptional Regulator	ABSENT	ABSENT
Rhodanese-Like Domain-Containing Protein	ABSENT	ABSENT
Phosphoenolpyruvate-Protein Phosphotransferase	ABSENT	ABSENT
Mandelate Racemase/Muconate Lactonizing Protein	ABSENT	ABSENT
Conserved Hypothetical Protein	ABSENT	ABSENT
Fructose-1,6-Bisphosphate Aldolase, Class II	ABSENT	ABSENT
Nickel-Transporting ATPase	ABSENT	ABSENT
Hypothetical Protein Or Toxin Component	ABSENT	ABSENT
Trap-Type C4-Dicarboxylate Transport System	ABSENT	ABSENT
GntR Family Transcriptional Regulator	ABSENT	ABSENT
Hypothetical Protein	ABSENT	ABSENT
Flp Pilus Assembly Protein Protein C	ABSENT	ABSENT	AP
AraC Family Transcriptional Regulator	ABSENT	ABSENT
Hypothetical Protein	ABSENT	ABSENT
Involvement In Cytochrome C Maturation	ABSENT	ABSENT
Phage Late Gene Regulator	ABSENT	ABSENT
GntR-Family Transcriptional Regulator	ABSENT	ABSENT
Hypothetical Protein	ABSENT	ABSENT
Rnd Family Efflux Transporter Mfp Subunit	ABSENT	ABSENT
Aspartate/Tyrosine/Aromatic Aminotransferase	ABSENT	ABSENT
Hypothetical, Inorganic Pyrophosphatase	ABSENT	ABSENT
LysR Family Transcriptional Regulator	ABSENT	ABSENT
ABC Transporter ATP-Binding Protein	ABSENT	ABSENT
Endoribonuclease L-Psp	ABSENT	ABSENT
Cysteine Dioxygenase Type I	ABSENT	ABSENT
Transcriptional Regulator, LacI Family	ABSENT	ABSENT
Heme-Binding Protein	ABSENT	ABSENT
Cupin 2 Conserved Barrel Domain Protein	ABSENT	ABSENT
Phage Antirestriction Protein	ABSENT	ABSENT
Carbohydrate Kinase, Fggy, Xylulokinase	ABSENT	ABSENT
Acetyl-CoA Carboxylase, Biotin Carboxyl Carrier	ABSENT	ABSENT
NADH:Flavin Oxidoreductase/NADH Oxidase	ABSENT	ABSENT
Acetyl-CoA Carboxylase Biotin Carboxylase	ABSENT	ABSENT
Methylated-DNA--Protein-Cysteine	ABSENT	ABSENT
Flp Pilus Assembly Protein TadD	ABSENT	ABSENT	AP
T3SS Effector Protein	ABSENT	ABSENT	AP
Mannitol-1-Phosphate 5-Dehydrogenase	ABSENT	ABSENT
Hxlr Family Transcriptional Regulator	ABSENT	ABSENT
Lsr Operon Transcriptional Repressor	ABSENT	ABSENT
Hypothetical Protein	ABSENT	ABSENT
Mannitol Dehydrogenase C-Terminal Domain	ABSENT	ABSENT
XRE Family Transcriptional Regulator	ABSENT	ABSENT
Hypothetical Protein	ABSENT	ABSENT
D-Galactonate Transporter	ABSENT	ABSENT
Phage DNA Repair Protein	ABSENT	ABSENT
Peptidase	ABSENT	ABSENT
Universal Stress Protein A	ABSENT	ABSENT
Conserved Phage Protein	ABSENT	ABSENT
Alpha/Beta Fold Hydrolase	ABSENT	ABSENT
Dehydrogenase Flavoprotein	ABSENT	ABSENT
Class A Hera-3 Beta-Lactamase	ABSENT	ABSENT
Transcriptional Regulator, LysR Family	ABSENT	ABSENT
GntR Family Transcriptional Regulator	ABSENT	ABSENT
Enolase	ABSENT	ABSENT
Hypothetical Protein	ABSENT	ABSENT
Phage Antitoxin	ABSENT	ABSENT
Sn-Glycerol-3-Phosphate ABC Transporter	ABSENT	ABSENT
Binding-Protein-Dependent Transporters Inner	ABSENT	ABSENT
Autoinducer-2 (Ai-2) Kinase	ABSENT	ABSENT
Nucleotidyltransferase/DNA Polymerase	ABSENT	ABSENT
Extracellular Solute-Binding Protein Family 1	ABSENT	ABSENT
Binding-Protein-Dependent Transporters Inner	ABSENT	ABSENT
Phage Toxin Protein	ABSENT	ABSENT
5'(3')-Deoxyribonucleotidase, Possibly Phage	ABSENT	ABSENT
GntR Family Transcriptional Regulator	ABSENT	ABSENT
Hypothetical Protein	ABSENT	ABSENT
GntR Family Transcriptional Regulator	ABSENT	ABSENT
L-Alanine-Dl-Glutamate Epimerase	ABSENT	ABSENT
Short-Chain Dehydrogenase/Reductase SDR	ABSENT	ABSENT
Extracellular Solute-Binding Protein Family 5	ABSENT	ABSENT
XRE Family Transcriptional Regulator	ABSENT	ABSENT
Cro/CI Family Transcriptional	ABSENT	ABSENT
GTP-Binding Protein Yjia	ABSENT	ABSENT
Epimerase Of Autoinducer-2	ABSENT	ABSENT
Binding-Protein-Dependent Transport Systems	ABSENT	ABSENT
Carbon Starvation Protein Csta	ABSENT	ABSENT
Hypothetical Phage Related Protein	ABSENT	ABSENT
Amidohydrolase 2	ABSENT	ABSENT
Allophanate Hydrolase Subunit 1	ABSENT	ABSENT
DNA Binding Protein	ABSENT	ABSENT
Alpha\Beta Hydrolase	ABSENT	ABSENT
Lyttr Family Two Component Transcriptional	ABSENT	ABSENT
Glycerol Kinase	ABSENT	ABSENT
Sensory Kinase In Two-Component System	ABSENT	ABSENT
Hypothetical Protein	ABSENT	ABSENT
Inner Membrane Protein Yabi	ABSENT	ABSENT
Short-Chain Dehydrogenase	ABSENT	ABSENT
Toxin-Antitoxin System, Antitoxin Component,	ABSENT	ABSENT
Phage Structural Protein	ABSENT	ABSENT
Succinic Semialdehyde Dehydrogenase	ABSENT	ABSENT
PTS System, Sorbose-Specific IIB Component	ABSENT	ABSENT
Conserved Hypothetical Protein	ABSENT	ABSENT
4-Aminobutyrate Aminotransferase	ABSENT	ABSENT
ABC Transporter Periplasmic	ABSENT	ABSENT
Ornithine Cyclodeaminase	ABSENT	ABSENT
Phosphoenolpyruvate Carboxykinase	ABSENT	ABSENT
Death On Curing Protein	ABSENT	ABSENT
Hypothetical, Posssible	ABSENT	ABSENT
Type I Restriction Enzyme, Modification Subunit	ABSENT	ABSENT
Glucuronyl Hydrolase	ABSENT	ABSENT
Serine/Threonine-Protein Phosphatase 1	ABSENT	ABSENT
Prevent Host Death Protein	ABSENT	ABSENT
Urocanate Hydratase	ABSENT	ABSENT
Histidine Ammonia-Lyase	ABSENT	ABSENT
Hypothetical Protein	ABSENT	ABSENT
Hypothetical Protein	ABSENT	ABSENT
Mandelate Racemase/Muconate Lactonizing Enzyme	ABSENT	ABSENT
L-Fucose Isomerase-Like Protein	ABSENT	ABSENT
Acyl-CoA Dehydrogenase	ABSENT	ABSENT
Hypothetical Protein	ABSENT	ABSENT
Phage Gene From Salmonella	ABSENT	ABSENT
Flda Protein	ABSENT	ABSENT
MFS Transporter	ABSENT	ABSENT
Terminase Large Subunit Protein	ABSENT	ABSENT
Asnc Family Transcriptional Regulator	ABSENT	ABSENT
Phage Integrase	ABSENT	ABSENT
Hypothetical Protein, Possibly Phage Related	ABSENT	ABSENT
PTS System Fructose Subfamily IIA Component	ABSENT	ABSENT
HumD Protein	ABSENT	ABSENT
Acid CoA Ligase	ABSENT	ABSENT
Hypothetical Phage-Related Protein	ABSENT	ABSENT
Gp19	ABSENT	ABSENT
Tellurite Resistance Protein	ABSENT	ABSENT
Hypothetical Protein	ABSENT	ABSENT
Phage Gene, Holin Protein	ABSENT	ABSENT
DNA Polymerase III Theta Subunit	ABSENT	ABSENT
Hypothetical Protein	ABSENT	ABSENT
Thij\Pfpi Domain-Containing Protein	ABSENT	ABSENT
PTS System Transcriptional Activator	ABSENT	ABSENT
Glyoxalase/Bleomycin Resistance	ABSENT	ABSENT
Tail Assembly Protein I	ABSENT	ABSENT
Transketolase B	ABSENT	ABSENT
Tail Tube Protein	ABSENT	ABSENT
ROK Family Protein	ABSENT	ABSENT
Glyoxalase\Bleomycin Resistance	ABSENT	ABSENT
Viral A-Type Inclusion Protein	ABSENT	ABSENT
Conserved Hypothetical Protein	ABSENT	ABSENT
Plp-Dependent Aminotransferase	ABSENT	ABSENT
Terminase Small Subunit (G1P)	ABSENT	ABSENT
Arsr Family Transcriptional Regulator	ABSENT	ABSENT
Protein Gp55	ABSENT	ABSENT
Phosphonate ABC Transporter Permease	ABSENT	ABSENT
Binding-Protein-Dependent Transport Systems	ABSENT	ABSENT
Tail Fiber Component K Of Prophage	ABSENT	ABSENT
Peptide Methionine Sulfoxide Reductase	ABSENT	ABSENT
Phage-Related Transmembrane Protein	ABSENT	ABSENT
Xylose Transport System Permease Protein Xylh	ABSENT	ABSENT
Phage-Related Transmembrane Protein	ABSENT	ABSENT
Tail Sheath Protein	ABSENT	ABSENT
Extracellular Solute-Binding Protein	ABSENT	ABSENT
TetR Family Transcriptional Regulator	ABSENT	ABSENT
Methionine-R-Sulfoxide Reductase	ABSENT	ABSENT
Fmn Reductase	ABSENT	ABSENT
Bacterial Regulatory Protein GntR, HTH	ABSENT	ABSENT
Gluconate Dehydrogenase Subunit	ABSENT	ABSENT
Conserved Hypothetical Protein	ABSENT	ABSENT
Phage Rha Protein	ABSENT	ABSENT
Ascorbate-Specific PTS System Enzyme IIC	ABSENT	ABSENT
Transketolase Subunit A	ABSENT	ABSENT
Antibiotic Synthesis Protein	ABSENT	ABSENT
RpiR Family Transcriptional Regulator	ABSENT	ABSENT
PTS IIA-Like Nitrogen-Regulatory	ABSENT	ABSENT
Major Facilitator Superfamily	ABSENT	ABSENT
Creatinine Amidohydrolase	ABSENT	ABSENT
ABC Transporter, Inner Membrane Component	ABSENT	ABSENT
AraC Transcriptional Regulator	ABSENT	ABSENT
Minor Tail Protein L	ABSENT	ABSENT
Phosphotriesterase-Like Protein	ABSENT	ABSENT
Binding-Protein-Dependent Transport Systems	ABSENT	ABSENT
Phosphonate ABC Transporter Permease	ABSENT	ABSENT
Puatative Short Chain Dehydrogenase	ABSENT	ABSENT
L-Lactate Dehydrogenase	ABSENT	ABSENT
Hypothetical Protein	ABSENT	ABSENT
K+ Transport Flavoprotein	ABSENT	ABSENT
Phage Protein	ABSENT	ABSENT
Acetylesterase	ABSENT	ABSENT
Binding-Protein-Dependent Transport System Inner	ABSENT	ABSENT
LysR Substrate Binding Domain Protein	ABSENT	ABSENT
Permease For Cytosine\Purines Uracil Thiamine	ABSENT	ABSENT
ABC Transporter, Permease Protein	ABSENT	ABSENT
Transposase	ABSENT	ABSENT
Hypothetical Protein	ABSENT	ABSENT
Bacterial Extracellular Solute-Binding Protein	ABSENT	ABSENT
Minor Tail Protein M	ABSENT	ABSENT
4-Phosphoerythronate Dehydrogenase	ABSENT	ABSENT
Hypothetical Protein	ABSENT	ABSENT
Dehydroquinase Class II	ABSENT	ABSENT
Extracellular Solute-Binding Protein Family 1	ABSENT	ABSENT
Glutathione S-Transferase Protein	ABSENT	ABSENT
NAD(P)H Quinone Oxidoreductase, Pig3 Family	ABSENT	ABSENT
D-Alanyl-D-Alanine Dipeptidase Ddpx	ABSENT	ABSENT
Hypothetical Protein, Phage-Like	ABSENT	ABSENT
Putrescine/Spermidine ABC Transporter ATPase	ABSENT	ABSENT
Hypothetical Protein	ABSENT	ABSENT	AP
Acetylornithine Deacetylase	ABSENT	ABSENT
Conserved Hypothetical Protein	ABSENT	ABSENT
Hypothetical Protein	ABSENT	ABSENT
Endoribonuclease L-Psp	ABSENT	ABSENT
ABC-Type Nitrate\Sulfonate\Bicarbonate	ABSENT	ABSENT
Phage Holin Protein	ABSENT	ABSENT
Phage Head Completion Protein	ABSENT	ABSENT
Hypothetical Protein	ABSENT	ABSENT
Transcriptional Regulator, LuxR Family	ABSENT	ABSENT
Phage-Like Lysozyme	ABSENT	ABSENT
ABC Transporter ATP-Binding Protein	ABSENT	ABSENT
Chitin Binding Protein	ABSENT	ABSENT
Sarcosine Oxidase	ABSENT	ABSENT
Spermidine/Putrescine ABC Transporter	ABSENT	ABSENT
Phage Terminase Subunit	ABSENT	ABSENT
Conserved Hypothetical Protein	ABSENT	ABSENT
Aldo/Keto Reductase	ABSENT	ABSENT
Inner-Membrane Translocator	ABSENT	ABSENT
Binding-Protein-Dependent Transport	ABSENT	ABSENT
Mmge/Prpd	ABSENT	ABSENT
TonB-Dependent Siderophore Receptor	ABSENT	ABSENT
Binding-Protein-Dependent Transport	ABSENT	ABSENT
Hypothetical	ABSENT	ABSENT
Extracellular Solute-Binding Protein	ABSENT	ABSENT
2-N-Acetylhexosamine Deacetylase	ABSENT	ABSENT
Alkane Monoxygenase	ABSENT	ABSENT
Phenylacetic Acid Degradation-Related Protein	ABSENT	ABSENT
Hypothetical Protein	ABSENT	ABSENT
Aegerolysin, Ctolytic	ABSENT	ABSENT	A
Acyl-CoA Dehydrogenase	ABSENT	ABSENT
Phage Major Capsid Protein, P2 Family	ABSENT	ABSENT
TetR Family Transcriptional Regulator	ABSENT	ABSENT
Autoinducer-2 (Ai-2) Modifying Protein Lsrg,	ABSENT	ABSENT
Delta Endotoxin	ABSENT	ABSENT	A
Alcohol Dehydrogenase	ABSENT	ABSENT
Chitinase	ABSENT	ABSENT
Acyl-CoA Dehydrogenase Domain-Containing	ABSENT	ABSENT
Sugar ABC Transporter	ABSENT	ABSENT
Hypothetical Protein	ABSENT	ABSENT
Nitroreductase	ABSENT	ABSENT
AraC Family Transcriptional Regulator	ABSENT	ABSENT
2-Dehydropantoate 2-Reductase	ABSENT	ABSENT
Gluconate Transporter, Permease Protein	ABSENT	ABSENT
Oxidoreductase, Zinc-Binding Dehydrogenase	ABSENT	ABSENT
Integral Membrane Protein	ABSENT	ABSENT
LacI Family Transcriptional Regulator	ABSENT	ABSENT
Alpha/Beta Hydrolase Fold Protein	ABSENT	ABSENT
Transcriptional Regulator	ABSENT	ABSENT
Phage Capsid Scaffolding Protein	ABSENT	ABSENT
Proteinase Inhibitor I42, Cyspin	ABSENT	ABSENT	P
Phage Antirepressor	ABSENT	ABSENT
Alpha/Beta Hydrolase Fold	ABSENT	ABSENT
Hypothetical Protein	ABSENT	ABSENT
Dioxygenase	ABSENT	ABSENT
Hypothetical Protein	ABSENT	ABSENT
LacI Family Transcriptional Repressor	ABSENT	ABSENT
Dehydrogenase	ABSENT	ABSENT
MFS Transporter	ABSENT	ABSENT
Superfamily I DNA Helicase	ABSENT	ABSENT
Formyl-CoA Transferase	ABSENT	ABSENT
Peptidase Dimerisation Domain-Containing	ABSENT	ABSENT
Transcriptional Regulator, AraC Family	ABSENT	ABSENT
PTS-Dependent Dihydroxyacetone Kinase	ABSENT	ABSENT
Lipoprotein	ABSENT	ABSENT
Acetolactate Synthase Catalytic Subunit	ABSENT	ABSENT
Prophage Protein	ABSENT	ABSENT
GntR Family Transcriptional Regulator	ABSENT	ABSENT
Gp47	ABSENT	ABSENT
ABC Transporter, Periplasmic Sugar Binding	ABSENT	ABSENT
Anhydrase Family 3 Protein	ABSENT	ABSENT
Hydrolase Phosphatase Protein	ABSENT	ABSENT
Isochorismatase	ABSENT	ABSENT
Predicted Ester Cyclase	ABSENT	ABSENT
TetR Family Transcriptional Regulator	ABSENT	ABSENT
Phosphonate C-P Lyase System Protein	ABSENT	ABSENT
Hypothetical Protein	ABSENT	ABSENT
2-Deoxy-Scyllo-Inosose Synthase, Antibiotic	ABSENT	ABSENT
Predicted Fe-S Oxidoreductase	ABSENT	ABSENT
Autoinducer-2 (Ai-2) Aldolase	ABSENT	ABSENT
Filamentous Hemagglutinin Outer Membrane	ABSENT	ABSENT	A
N-Terminal Phage Tail Fiber Protein	ABSENT	ABSENT
Late Gene Regulator	ABSENT	ABSENT
Phosphonate C-P Lyase System Protein	ABSENT	ABSENT
Bacteriophage Lambda Ning Protein	ABSENT	ABSENT
Peptidase M24	ABSENT	ABSENT
Kinase	ABSENT	ABSENT
Hypothetical Protein	ABSENT	ABSENT
Glycosyl Transferase Family 2	ABSENT	ABSENT
LysR Family Transcriptional Regulator	ABSENT	ABSENT
PTS System Transporter Subunit IIA	ABSENT	ABSENT
Hypothetical Protein	ABSENT	ABSENT
Phage D3 Protein	ABSENT	ABSENT
Phage-Related Protein, Primase Domain	ABSENT	ABSENT
D-Isomer Specific 2-Hydroxyacid	ABSENT	ABSENT
TetR Family Transcriptional Regulator	ABSENT	ABSENT
GntR Family Transcriptional Regulator	ABSENT	ABSENT
Hypothetical Protein	ABSENT	ABSENT
Tellurite Resistance Protein Tehb	ABSENT	ABSENT
Hypothetical Protein	ABSENT	ABSENT
Transcriptional Regulator, Pas And Gere	ABSENT	ABSENT
4-Carboxy-4-Hydroxy-2-Oxoadipate	ABSENT	ABSENT
Nina	ABSENT	ABSENT
Phage Membrane Protein	ABSENT	ABSENT
Transcription Elongation Protein	ABSENT	ABSENT
Hypothetical DNA-Binding Protein	ABSENT	ABSENT
Rnd Efflux System Outer Membrane	ABSENT	ABSENT
Hypothetical Inner Membrane Protein	ABSENT	ABSENT
Phage Replication Protein	ABSENT	ABSENT
Beta-Hexosaminidase	ABSENT	ABSENT
Baseplate Hub Subunit And Tail Lysozyme	ABSENT	ABSENT
Penicillin-Binding Protein 1B	ABSENT	ABSENT
Lipoate-Protein Ligase A	ABSENT	ABSENT
LysR Family Regulatory Protein	ABSENT	ABSENT
Hypothetical Protein	ABSENT	ABSENT
Phage Replication Protein O	ABSENT	ABSENT
Neomycin Production Protein, Neol	ABSENT	ABSENT
DNA-Binding Protein	ABSENT	ABSENT
Transcriptional Regulator, LysR Family	ABSENT	ABSENT
Thiamine Pyrophosphate Protein Tpp Binding	ABSENT	ABSENT
Bacteriophage Protein	ABSENT	ABSENT
Effector Protein	ABSENT	ABSENT	AP
Phage Transcriptional Activator CIIi	ABSENT	ABSENT
Multidrug Resistance Protein B	ABSENT	ABSENT
Aspartate Racemase	ABSENT	ABSENT
Extracellular Solute-Binding Protein Family 5	ABSENT	ABSENT
Hypothetical Protein Of Unknown Function	ABSENT	ABSENT
Repressor Protein	ABSENT	ABSENT
Transcriptional Regulator, LysR Family	ABSENT	ABSENT
Oligopeptide ABC Superfamily Transporter	ABSENT	ABSENT
Glycosyltransferase	ABSENT	ABSENT
Carboxymuconolactone Decarboxylase	ABSENT	ABSENT
Short-Chain Dehydrogenase/Reductase SDR	ABSENT	ABSENT
TetR Family Transcriptional Regulator	ABSENT	ABSENT
Phage Minor Tail Protein	ABSENT	ABSENT
GntR Family Regulator	ABSENT	ABSENT
Deoxyribose-Phosphate	ABSENT	ABSENT
Virulence-Related Outer Membrane Protein	ABSENT	ABSENT
Esterase	ABSENT	ABSENT
Short-Chain Dehydrogenase/Reductase SDR	ABSENT	ABSENT
Mandelate Racemase\Muconate Lactonizing Protein	ABSENT	ABSENT
Deor Family Transcriptional Regulator	ABSENT	ABSENT
R-3-Amino-2-Methylpropionate-Pyruvate	ABSENT	ABSENT
Tagatose Bisphosphate Family Class II Aldolase	ABSENT	ABSENT
Aminoglycoside Phosphotransferase	ABSENT	ABSENT
Autoinducer-2 Transport Protein	ABSENT	ABSENT
N-Acetylglucosaminyl Phosphatidylinositol	ABSENT	ABSENT
RNA Polymerase Sigma Factor For Flagellar	ABSENT	ABSENT
Short-Chain Dehydrogenase/Reductase SDR	ABSENT	ABSENT
Nitric Oxide Reductase Flrd-NAD(+) Reductase	ABSENT	ABSENT
Alkanesulfonate Monooxygenase Ssud	ABSENT	ABSENT
Peptidase M20, Or Acetylornithine Deacetylase	ABSENT	ABSENT
Rbsd/Fucu Transporter	ABSENT	ABSENT
Short Chain Dehydrogenase	ABSENT	ABSENT
Flagellar L-Ring Protein	ABSENT	ABSENT
LacI Family Transcription Regulator	ABSENT	ABSENT
Trap Dicarboxylate Transporter Subunit Dctm	ABSENT	ABSENT
Entry Exlusion Protein 2	ABSENT	ABSENT
Trap Dicarboxylate Transporter- Dctp	ABSENT	ABSENT
Beta-Glucosidase	ABSENT	ABSENT
ABC Transporter Substrate Binding Protein	ABSENT	ABSENT
Hypothetical Protein	ABSENT	ABSENT
Aliphatic Sulfonates Family ABC Transporter	ABSENT	ABSENT
Cupin 2 Domain-Containing Protein	ABSENT	ABSENT
Aldehyde Oxidase And Xanthine Dehydrogenase	ABSENT	ABSENT
Dehydrogenase	ABSENT	ABSENT
Mmge/Prpd Family	ABSENT	ABSENT
LuxR Family Transcriptional Regulatory Protein	ABSENT	ABSENT
Fructose-Bisphosphate Aldolase	ABSENT	ABSENT
Transcriptional Antiterminator, Bglg	ABSENT	ABSENT
N-Acetylmuramoyl-L-Alanine Amidase I	ABSENT	ABSENT
Hypothetical Protein	ABSENT	ABSENT
Endonuclease/Exonuclease/Phosphatase Family	ABSENT	ABSENT
Paoabc Aldehyde Oxidoreductase, FAD-Containing	ABSENT	ABSENT
ABC Transporter-Like Protein	ABSENT	ABSENT
Membrane Transporter	ABSENT	ABSENT
Xanthine Dehydrogenase	ABSENT	ABSENT
Conserved Hypothetical Protein	ABSENT	ABSENT
Agag N-Methylhydantoinase B, Amino Acid	ABSENT	ABSENT
Acetyltransferase 3	ABSENT	ABSENT
3-Hydroxyisobutyrate Dehydrogenase	ABSENT	ABSENT
Alcohol Dehydrogenase Groes Domain-Containing	ABSENT	ABSENT
O-Antigen Ligase	ABSENT	ABSENT
Coenzyme Pqq Synthesis Protein Pqqa	ABSENT	ABSENT
Membrane Dipeptidase	ABSENT	ABSENT
Glutamate-1-Semialdehyde Aminotransferase	ABSENT	ABSENT
Pfkb Domain-Containing Protein	ABSENT	ABSENT
Agaf N-Methylhydantoinase A (ATP-Hydrolyzing)	ABSENT	ABSENT
Periplasmic Binding Protein/LacI Transcriptional	ABSENT	ABSENT
Inner-Membrane Translocator	ABSENT	ABSENT
PTS System, Fructose Subfamily, IIC Subunit	ABSENT	ABSENT
Alcohol Dehydrogenase Groes Domain-Containing	ABSENT	ABSENT
Ai2 Transporter ; Membrane Component Of ABC	ABSENT	ABSENT
Pfkb Domain Protein	ABSENT	ABSENT
MarR Family Transcriptional Regulator	ABSENT	ABSENT
Ethylated-DNA/Protein-Cysteine	ABSENT	ABSENT
Oxidoreductase Molybdopterin Binding Protein	ABSENT	ABSENT
Phage Protein	ABSENT	ABSENT
Hypothetical Protein	ABSENT	ABSENT
Hypothetical Protein Dda3937_00227	ABSENT	ABSENT
AraC Family Transcriptional Regulator	ABSENT	ABSENT
ABC Transporter, ATP-Binding Protein	ABSENT	ABSENT
ABC-Type Transporter, Integral Membrane Subunit	ABSENT	ABSENT
Ycif Like Protein	ABSENT	ABSENT
Extracellular Solute-Binding Protein	ABSENT	ABSENT
Aminotransferase Class I And II	ABSENT	ABSENT
Octopine-Binding Periplasmic Protein Precursor	ABSENT	ABSENT
Isochormismatase Family Protein, Hydrolase	ABSENT	ABSENT
Uroporphyrin-III C-Methyltransferase	ABSENT	ABSENT
Nitrate Reductase Nasa	ABSENT	ABSENT
Nitrite Reductase	ABSENT	ABSENT
Hypothetical Protein	ABSENT	ABSENT
Octopine ABC Transporter	ABSENT	ABSENT
Methyltransferase Type 11	ABSENT	ABSENT
Phosphinothricin Acetyltransferase	ABSENT	ABSENT
ROK Family Protein	ABSENT	ABSENT
Nitrate-And Nitrite-Responsive Positive	ABSENT	ABSENT
Anaerobic Nitric Oxide Reductase	ABSENT	ABSENT
Octopine ABC Transporter	ABSENT	ABSENT
Mannose-6-Phosphate Isomerase	ABSENT	ABSENT
Antibiotic Biosythesis Protein	ABSENT	ABSENT
ABC-Type Fe3+ Transport System, Substrate	ABSENT	ABSENT
Histidine Ammonia-Lyase	ABSENT	ABSENT
Mannose-6-Phosphate Isomerase-Like Protein	ABSENT	ABSENT
ABC Transporter-Like Protein	ABSENT	ABSENT
Polar Amino Acid ABC Transporter, Inner Membrane	ABSENT	ABSENT
Phage Tail Protein	ABSENT	ABSENT
Cytoplasmic Trehalase	ABSENT	ABSENT
Phage Gene	ABSENT	ABSENT
Family 3 Extracellular Solute-Binding Protein	ABSENT	ABSENT
RpiR Family Transcriptional Regulator	ABSENT	ABSENT
Jhe-Like Toxin PirB	ABSENT	ABSENT	A
Jhe-Like Toxin PirA	ABSENT	ABSENT	A
Fructose-6-Phosphate Aldolase	ABSENT	ABSENT
Arginase/Agmatinase/Formiminoglutamase	ABSENT	ABSENT
Major Facilitator Transporter	ABSENT	ABSENT
Hypothetical Protein	ABSENT	ABSENT
Hypothetical Protein	ABSENT	ABSENT
Xanthine/Uracil Permease	ABSENT	ABSENT
Alpha/Beta Hydrolase	ABSENT	ABSENT
Fumarylacetoacetate (Faa) Hydrolase	ABSENT	ABSENT
Lambda Family Phage Holin	ABSENT	ABSENT
Malto-Oligosyltrehalose Synthase	ABSENT	ABSENT
Autoinducer 2 Import System Permease Protein	ABSENT	ABSENT
Hypothetical Protein	ABSENT	ABSENT
Conserved Hypothetical Protein Of Unknown	ABSENT	ABSENT
Hypothetical Protein	ABSENT	ABSENT
LysR Family Transcriptional Regulator	ABSENT	ABSENT
Bfd/(2Fe-2S)-Binding Domain-Containing Protein	ABSENT	ABSENT
Collagen/Cell Wall Adhesion Protein	ABSENT	ABSENT
Alcohol Dehydrogenase Zinc-Binding Domain	ABSENT	ABSENT
Hxlr Family Transcriptional Regulator	ABSENT	ABSENT
Conserved Hypothetical Protein	ABSENT	ABSENT
Dehydrogenase	ABSENT	ABSENT
Rnd Efflux System, Outer Membrane Lipoprotein,	ABSENT	ABSENT
FAD Dependent Oxidoreductase	ABSENT	ABSENT
Gp111	ABSENT	ABSENT
GntR Family Transcriptional Regulator	ABSENT	ABSENT
Acyl-CoA Transferase/Carnitine Dehydratase	ABSENT	ABSENT
Hypothetical Protein	ABSENT	ABSENT
Taud/Tfda Family Taurine Catabolism Dioxygenase	ABSENT	ABSENT
Hypothetical Protein	ABSENT	ABSENT
Phage-Like Protein	ABSENT	ABSENT
HylD Family Secretion Protein	ABSENT	ABSENT	A
3-Octaprenyl-4-Hydroxybenzoate Carboxy-Lyase	ABSENT	ABSENT
Gp19 Phage Tail Fiber Protein	ABSENT	ABSENT
Dipeptide ABC Transporter, Periplasmic	ABSENT	ABSENT
Endoribonuclease L-Psp	ABSENT	ABSENT
Alpha/Beta Hydrolase Fold	ABSENT	ABSENT
Monofunctional Chorismate Mutase	ABSENT	ABSENT
Gp99, Glycosyl Transferase	ABSENT	ABSENT
Hypothetical Protein	ABSENT	ABSENT
Predicted Hydrolase Or Acyltransferase	ABSENT	ABSENT
Fused Ai2 Transporter Subunits And ATP-Binding	ABSENT	ABSENT
Hypothetical	ABSENT	ABSENT
Binding-Protein-Dependent Transport Systems	ABSENT	ABSENT
5-Carboxymethyl-2-Hydroxymuconate	ABSENT	ABSENT
Carboxymuconolactone Decarboxylase	ABSENT	ABSENT
Deubiquitinase Ssel	ABSENT	ABSENT
Hypothetical Phage Protein	ABSENT	ABSENT
Transcriptional Regulator, Pas And Gere Domains	ABSENT	ABSENT
ABC Transporter, Inner Membrane Permease	ABSENT	ABSENT
Hypothetical Protein	ABSENT	ABSENT
Fumarate Reductase/Succinate Dehyfrogenase,	ABSENT	ABSENT
Conserved Hypothetical Protein	ABSENT	ABSENT
Phage-Related Protein, Tail Component	ABSENT	ABSENT
Glutamate Transport System Permease Protein	ABSENT	ABSENT
Major Facilitator Superfamily	ABSENT	ABSENT
Glutamate Transport System Permease Protein	ABSENT	ABSENT
Nmra Family Protein	ABSENT	ABSENT
Enoyl-CoA Hydratase/Isomerase	ABSENT	ABSENT
Aldehyde Dehydrogenase (NAD(+))	ABSENT	ABSENT
Extracellular Solute-Binding Protein	ABSENT	ABSENT
Acyltransferase Protein	ABSENT	ABSENT
Citrate Synthase	ABSENT	ABSENT
Hypothetical Protein	ABSENT	ABSENT
Hypothetical Protein	ABSENT	ABSENT
ABC Transporter Inner Membrane Protein	ABSENT	ABSENT
Hypothetical Protein	ABSENT	ABSENT
5-Oxoprolinase (ATP-Hydrolyzing)	ABSENT	ABSENT
Phosphonoacetate Hydrolase	ABSENT	ABSENT
Short-Chain Dehydrogenase/Reductase SDR	ABSENT	ABSENT
Acyl-CoA Dehydrogenase	ABSENT	ABSENT
Phosphonate Transport Systems Inner Membrane	ABSENT	ABSENT
Hydantoinase/5-Oxoprolinase	ABSENT	ABSENT
Phsophonate ABC Transporter	ABSENT	ABSENT
Xenobiotic (Desulfurization)Monooxygenase	ABSENT	ABSENT
Phosphonate ABC Transporter Periplasmic	ABSENT	ABSENT
Phage Lysozyme	ABSENT	ABSENT
Xenobiotic Compound Monooxygenase A Subunit	ABSENT	ABSENT
Hypothetical	ABSENT	ABSENT
Carbohydrate-Selective Porin Oprb	ABSENT	ABSENT
AraC Family Transcriptional Regulator	ABSENT	ABSENT
6-Phospho 3-Hexuloisomerase	ABSENT	ABSENT
Acyl-CoA Dehydrogenase	ABSENT	ABSENT
Malto-Oligosyltrehalose Trehalohydrolase Trez	ABSENT	ABSENT
Phage CoAt Protein	ABSENT	ABSENT
3-Hexulose-6-Phosphate Synthase	ABSENT	ABSENT
Signal Transduction Histidine Kinase, Lyts	ABSENT	ABSENT
Nitrogen Assimilation Transcriptional Regulator	ABSENT	ABSENT
Amidohydrolase	ABSENT	ABSENT
Dak1 Domain-Containing Protein	ABSENT	ABSENT
Class II Aldolase/Adducin Domain Protein	ABSENT	ABSENT
Glutamine ABC Transporter, Periplasmic Amino	ABSENT	ABSENT
Dihydroxyacetone Kinase, L Subunit	ABSENT	ABSENT
Hypothetical Protein	ABSENT	ABSENT
ABC Transporter Periplasmic Binding	ABSENT	ABSENT
Transcriptional Regulator, TetR Family	ABSENT	ABSENT
Mannitol-1-Phosphate 5-Dehydrogenase	ABSENT	ABSENT
Fe(3+)-Transporting ATPase	ABSENT	ABSENT
Phage Protein	ABSENT	ABSENT
PTS System Mannose/Fructose/Sorbose Family IID	ABSENT	ABSENT
Benzoate Transporter	ABSENT	ABSENT
Nickel-Transporting ATPase	ABSENT	ABSENT
Extracellular Solute-Binding Protein Family 5	ABSENT	ABSENT
Binding-Protein-Dependent Transport Systems	ABSENT	ABSENT
D-Isomer Specific 2-Hydroxyacid Dehydrogenase	ABSENT	ABSENT
Beta-Lactamase-Like Protein	ABSENT	ABSENT
Dipeptide ABC Superfamily ATP Binding Cassette	ABSENT	ABSENT
ABC Transporter Permease	ABSENT	ABSENT
Phosphoglycerate Mutase Family Protein	ABSENT	ABSENT
Cytoplasmic Chaperone Tord Family Protein	ABSENT	ABSENT
ABC Transporter Binding Protein	ABSENT	ABSENT
3-Hydroxyisobutyrate Dehydrogenase	ABSENT	ABSENT
Hypothetical Protein	ABSENT	ABSENT
Hypothetical Protein	ABSENT	ABSENT
Transcriptional Regulator, Deor Family	ABSENT	ABSENT
Aspartate Aminotransferase Class I And II	ABSENT	ABSENT
Carbohydrate Kinase, Fggy-Like Protein	ABSENT	ABSENT
Glucarate Transporter Gudp	ABSENT	ABSENT
Phage Protein	ABSENT	ABSENT
Gp8 Sodalis Phage Protein	ABSENT	ABSENT
Lamb/Ycsf Family Protein	ABSENT	ABSENT
Photosystem I Assembly Btpa	ABSENT	ABSENT
Mandelate Racemase/Muconate Lactonizing	ABSENT	ABSENT
Deor Family Transcription Regulator	ABSENT	ABSENT
Lipoprotein	ABSENT	ABSENT
L-Glutamine:2-Deoxy-Scyllo-Inosose	ABSENT	ABSENT
3-Oxoacyl-[Acyl-Carrier-Protein]	ABSENT	ABSENT
Sodium:Dicarboxylate Symporter	ABSENT	ABSENT
Ureidoglycolate Lyase Involved In Purine	ABSENT	ABSENT
Major Facilitator Superfamily Metabolite/H(+)	ABSENT	ABSENT
Short-Chain Dehydrogenase/Reductase	ABSENT	ABSENT
ABC Transporter, Sustrate-Binding Protein	ABSENT	ABSENT
Acetoacetate Decarboxylase	ABSENT	ABSENT
Fibronectin Type III Domain-Containing Protein	ABSENT	ABSENT
Nipsnap Family Protein	ABSENT	ABSENT
ABC Transporter	ABSENT	ABSENT
Hypothetical Protein	ABSENT	ABSENT
PTS System, Sorbose-Specific IID Component	ABSENT	ABSENT
L-Lactate Dehydrogenase (Cytochrome)	ABSENT	ABSENT
Polar Amino Acid ABC Transporter Inner Membrane	ABSENT	ABSENT
Amino Acid/Polyamine/Organocation Transporter,	ABSENT	ABSENT
Solute-Binding Periplasmic Protein	ABSENT	ABSENT
ABC Transporter Related Protein	ABSENT	ABSENT
5-Carboxymethyl-2-Hydroxymuconate	ABSENT	ABSENT
Gp63 Family Protein	ABSENT	ABSENT
Urea Amidolyase Related Protein	ABSENT	ABSENT
Metallo-Beta-Lactamase Family Protein	ABSENT	ABSENT
Peptidase M20	ABSENT	ABSENT
Phage Gene	ABSENT	ABSENT
Succinylglutamate Desuccinylase/Aspartoacylase	ABSENT	ABSENT
Phage Head Morphogenesis Protein, Spp1	ABSENT	ABSENT
Lysine-Arginine-Ornithine-Binding Periplasmic	ABSENT	ABSENT
ABC Transporter ATP Binding Protein	ABSENT	ABSENT
Phage Tail Tape Measure Protein, Tp901 Family	ABSENT	ABSENT
Plasmid Partition Protein Para-Like	ABSENT	INTACT
Hypothetical Protein	ABSENT	INTACT
L-Fucose Transporter	ABSENT	INTACT
L-Fucose Isomerase	ABSENT	INTACT
L-Fuculokinase	ABSENT	INTACT
Fucose Operon Protein Fucu	ABSENT	INTACT
DNA-Binding Transcriptional Activator Fucr	ABSENT	INTACT
Phosphotransferase System	ABSENT	INTACT
ATP-Dependent Helicase Hepa	ABSENT	INTACT
Transcriptional Regulator, Pas And Gere	ABSENT	INTACT
Cytosine Transport Protein	ABSENT	INTACT
Nitrilase/Cyanide Hydratase And	ABSENT	INTACT
Transcriptional Regulator	ABSENT	INTACT
Gdp-L-Fucose-Synthase	ABSENT	INTACT
Glyoxalase/Bleomycin Resistance	ABSENT	INTACT
3-Hydroxy Acid Dehydrogenase	ABSENT	INTACT
Hypothetical Protein	ABSENT	INTACT
Phosphate Transporter Permease Subunit	ABSENT	INTACT
PTS System IIA Component	ABSENT	INTACT
PTS System IIB Component	ABSENT	INTACT
Exported Protein	ABSENT	INTACT
Major Facilitator Transporter	ABSENT	INTACT
FAD-Binding 9 Siderophore-Interacting	ABSENT	INTACT
Type III Secretion Apparatus	ABSENT	INTACT	AP
Type III Secretion Apparatus	ABSENT	INTACT	AP
Type III Secretion Apparatus	ABSENT	INTACT	AP
Type III Secretion Apparatus	ABSENT	INTACT	AP
Hypothetical Protein	ABSENT	INTACT	AP
Hypothetical Protein	ABSENT	INTACT	AP
Catalase	ABSENT	INTACT
Dihydroorotase	ABSENT	INTACT
Biofilm Formation Regulatory Protein Bsss	ABSENT	INTACT
Aldehyde Dehydrogenase, NAD(P)-Dependent	ABSENT	INTACT
Ethanolamine Utilization Protein Eutj	ABSENT	INTACT
Ethanolamine Utilization Protein Eutn	ABSENT	INTACT
Fibronectin Type III Protein, High	ABSENT	INTACT
Carbon-Nitrogen Hydrolase	ABSENT	INTACT
NAD-Dependent Epimerase/Dehydratase	ABSENT	INTACT
Acetyltransferase	ABSENT	INTACT
Hypothetical Protein	ABSENT	INTACT
Bifunctional Acetaldehyde-CoA/Alcohol	ABSENT	INTACT
Translation Initiation Inhibitor	ABSENT	INTACT
Hypothetical Protein	ABSENT	INTACT
L-Fuculose Phosphate Aldolase	ABSENT	INTACT
Magnesium Transport Protein	ABSENT	INTACT
Multidrug Efflux System Protein Mdti	ABSENT	INTACT
Universal Stress Protein Uspe	ABSENT	INTACT
Copper Resistance Lipoprotein Nlpe	ABSENT	INTACT
Cellulose Synthase Operon C Protein	ABSENT	INTACT
Multidrug Resistance Protein	ABSENT	INTACT
Imidazole Glycerol Phosphate Synthase Subunit	ABSENT	INTACT
Flagellar Protein Flit	ABSENT	INTACT
Flagellar Protein Flis	ABSENT	INTACT
Cytochrome O Ubiquinol Oxidase Subunit II	ABSENT	INTACT
Potassium-Transporting ATPase C Chain	ABSENT	INTACT
Phosphatase	ABSENT	INTACT
Utp-Glucose-1-Phosphate Uridylyltransferase	ABSENT	INTACT
Transcriptional Regulator, TetR Family	ABSENT	INTACT
Type III Secretion Chaperone	ABSENT	INTACT	AP
Hypothetical Protein	ABSENT	INTACT
Surface Presentation Of Antigens Protein SpaS	ABSENT	INTACT	AP
Type III Secretion Apparatus	ABSENT	INTACT	AP
Hypothetical Protein	ABSENT	INTACT
Type III Secretion Apparatus	ABSENT	INTACT	AP
Type III Secretion Apparatus	ABSENT	INTACT	AP
1-(5-Phosphoribosyl)-5-[(5-Phosphoribosylamino)Methylideneamino	ABSENT	INTACT
Hypothetical Protein	ABSENT	INTACT
Salicylate Hyroxylase	ABSENT	INTACT
Periplasmic Protein Dcrb	ABSENT	INTACT
Type III Secretion Apparatus	ABSENT	INTACT	AP
Multidrug Efflux ABC Transporter,	ABSENT	INTACT
Sodium/Bile Acid Symporter Family	ABSENT	INTACT
Ycii Domain-Containing Protein	ABSENT	INTACT
Type III Secretion Apparatus	ABSENT	INTACT	AP
Hypothetical Protein	ABSENT	INTACT
Phage Repressor Protein	ABSENT	INTACT
ATP Synthase SpaI	ABSENT	INTACT	AP
UDP-Glucose Lipid Carrier Transferase	ABSENT	INTACT
Type III Secretion Apparatus	ABSENT	INTACT	AP
ABC-Type Sulfonate Transport System, Permease	ABSENT	INTACT
Hypothetical Membrane Protein	ABSENT	INTACT
Type III Secretion Apparatus	ABSENT	INTACT	AP
Glycosyl Transferase Family 2	ABSENT	INTACT
Type III Secretion Apparatus	ABSENT	INTACT	AP
Imidazole Glycerol Phosphate Synthase Subunit	ABSENT	INTACT
Amylovoran Biosynthesis Glycosyl Transferase	ABSENT	INTACT	P
Type III Secretion System Transcriptional	ABSENT	INTACT	AP
Nucleoprotein/Polynucleotide-Associated Enzyme	ABSENT	INTACT
Tyrosine-Phosphatase	ABSENT	INTACT	P
Amylovoran Export Outer Membrane Protein	ABSENT	INTACT	P
Imidazole Glycerol-Phosphate	ABSENT	INTACT
Hypothetical Protein	ABSENT	INTACT
Transcriptional Regulator, AraC Family	ABSENT	INTACT
Rhodanese Domain Protein	ABSENT	INTACT
Transcriptional Regulator	ABSENT	INTACT
Histidinol Dehydrogenase	ABSENT	INTACT
Sensor Protein Bass/Pmrb	ABSENT	INTACT
ATP Phosphoribosyltransferase	ABSENT	INTACT
DoxX Family Protein	ABSENT	INTACT
Prophage P2 Ogr Protein	ABSENT	INTACT
PTS System IIC Component	ABSENT	INTACT
PTS System IIB Component	ABSENT	INTACT
Metal Ion ABC Transporter Periplasmic Component	ABSENT	INTACT
Metal Ion ABC Transporter Permease Component	ABSENT	INTACT
Bifunctional Phosphoribosyl Transporter	ABSENT	INTACT
Metal Ion ABC Transporter ATP-Binding Component	ABSENT	INTACT
Pathogenicity Island Effector Protein	ABSENT	INTACT	AP
Dgoa Protein Dehydratase	ABSENT	PSEUDO
Hypothetical Protein	ABSENT	PSEUDO
MFS Family Transporter, Drug Resistance	ABSENT	PSEUDO
Transcriptional Regulator, RpiR Family	ABSENT	PSEUDO
Zn-Dependent Protease	ABSENT	PSEUDO
Hypothetical Protein	ABSENT	PSEUDO
ABC Transporter Periplasmic Sugar-Binding	ABSENT	PSEUDO
Alanine Racemase Domain-Containing Protein	ABSENT	PSEUDO
Transcriptional Regulator, TetR Family	ABSENT	PSEUDO
Polar Amino Acid ABC Transporter ATPase	ABSENT	PSEUDO
Transcriptional Regulator, AraC Family	ABSENT	PSEUDO
Deoxyribose-Phosphate	ABSENT	PSEUDO
Phosphoglycerate Dehydrogenase	ABSENT	PSEUDO
L-Xylulose Kinase	ABSENT	PSEUDO
Aldo\Keto Reductase	ABSENT	PSEUDO
Beta-Lactamase	ABSENT	PSEUDO
Hypothetical Protein	ABSENT	PSEUDO
ABC Polar Amino Acid Family Transporter Inner	ABSENT	PSEUDO
Hypothetical Protein	ABSENT	PSEUDO
Extensin Family Protein	ABSENT	PSEUDO
Translation Elongation Factor G	ABSENT	PSEUDO
Hypothetical Phage Protein	ABSENT	PSEUDO
Lysine Exporter Protein Lyse/Ygga	ABSENT	PSEUDO
Smr Protein/Muts2	ABSENT	PSEUDO
Luciferase-Like, Subgroup	ABSENT	PSEUDO
Nitroreductase	ABSENT	PSEUDO
Organic Hydroperoxide Resistance Protein	ABSENT	PSEUDO
Xylose Isomerase	ABSENT	PSEUDO
Xylose Operon Regulatory Protein	ABSENT	PSEUDO
MFS Superfamily Permease Protein	ABSENT	PSEUDO
Flagellar Basal Body Rod Protein Flgb	ABSENT	PSEUDO
L-Glutamine Synthetase	ABSENT	PSEUDO
IclR Family Transcriptional Regulator	ABSENT	PSEUDO
O-Antigen Export System Permease Rfbd	ABSENT	PSEUDO
L-Rhamnose-Proton Symporter Protein	ABSENT	PSEUDO
Oxidoreductase	ABSENT	PSEUDO
Glycosyl Transferase Group 1 Wbea	ABSENT	PSEUDO
Amidohydrolase 2	ABSENT	PSEUDO
Dihydrodipicolinate Synthetase	ABSENT	PSEUDO
Hypothetical Protein	ABSENT	PSEUDO
Maoc Domain Protein Dehydratase	ABSENT	PSEUDO
L-1,2-Propanediol Oxidoreductase, Lactaldehyde	ABSENT	PSEUDO
Ferredoxin	ABSENT	PSEUDO
Homoserine O-Acetyltransferase	ABSENT	PSEUDO
Exochitinase	ABSENT	PSEUDO
Multidrug Resistance Transporter	ABSENT	PSEUDO
Type V Adhesin	ABSENT	PSEUDO
Chitin Binding Protein	ABSENT	PSEUDO
Response Regulator Of Rpos	ABSENT	PSEUDO
Acyltransferase 3, Possibly Involved In Capsule	ABSENT	PSEUDO
Aldo/Keto Reductase	ABSENT	PSEUDO
Hypothetical Protein	ABSENT	PSEUDO
Phosphate ABC Transporter, Periplasmic	ABSENT	PSEUDO
Hypothetical Protein	ABSENT	PSEUDO
Lysine Exporter Protein Lyse/Ygga	ABSENT	PSEUDO
LuxR-Family Transcriptional Regulatory Protein	ABSENT	PSEUDO
Sugar-Specific Permease	ABSENT	PSEUDO
Membrane Protein	ABSENT	PSEUDO
3',5'-Cyclic-Nucleotide Phosphodiesterase	ABSENT	PSEUDO
L-Lactate Dehydrogenase (Fmn-Dependent)	ABSENT	PSEUDO
Hypothetical Protein	ABSENT	PSEUDO
D-Serine/D-Alanine/Glycine Transporter	ABSENT	PSEUDO
IclR Family Regulator Protein	ABSENT	PSEUDO
TonB-Dependent Receptor	ABSENT	PSEUDO
Two Component Transcriptional Response	ABSENT	PSEUDO
Amidohydrolase, Peptidase	ABSENT	PSEUDO
Amp Nucleosidase	ABSENT	PSEUDO
Zinc-Binding Alcohol Dehydrogenase Family	ABSENT	PSEUDO
Transcriptional Regulator, IclR Family Protein	ABSENT	PSEUDO
IclR Family Transcriptional Regulator	ABSENT	PSEUDO
Transcriptional Regulator, LysR Family	ABSENT	PSEUDO
6-Phosphofructokinase Isozyme II	ABSENT	PSEUDO
Deor Family Regulatory Protein	ABSENT	PSEUDO
Ribokinase Family Sugar Kinase	ABSENT	PSEUDO
Cellobiose\Arbutin\Salicin-Specific Transporter	ABSENT	PSEUDO
Uncharacterized ABC Transporter	ABSENT	PSEUDO
ABC Iron Siderophore Transporter, ATP-Binding	ABSENT	PSEUDO
Proline/Glycine Betaine Transporter	ABSENT	PSEUDO
Fibronectin Type III Domain-Containing Protein	ABSENT	PSEUDO
ROK Family Protein	ABSENT	PSEUDO
Flp\Fap Pilin Component Protein	ABSENT	PSEUDO	AP
Transcriptional Regulator, Pas And Gere	ABSENT	PSEUDO
Catalytic Lytic Transglycosylase	ABSENT	PSEUDO	AP
Arsenite/Antimonite Transporter	ABSENT	PSEUDO
Inositol Phosphate Phosphatase, Cell Invasion	ABSENT	PSEUDO	AP
Extracellular Polysaccharide Pyruvyl Transferase	ABSENT	PSEUDO	P
Permease Of The Major Facilitator Superfamily	ABSENT	PSEUDO
Putatative Acetyltransferase Protein	ABSENT	PSEUDO
Peptidase M4 Thermolysin, Protease	ABSENT	PSEUDO
Starvation Sensing Zinc-Binding Dehydrogenase	ABSENT	PSEUDO
Periplasmic Binding Protein	ABSENT	PSEUDO
Fumarate Reductase, Flavoprotein Subunit	ABSENT	PSEUDO
Fumarate Reductase	ABSENT	PSEUDO
Fumarate Reductase Subunit C	ABSENT	PSEUDO
Fumarate Reductase Subunit D	ABSENT	PSEUDO
Hypothetical Protein	ABSENT	PSEUDO
Phosphotransferase System Eiib/Cysteine,	ABSENT	PSEUDO
Transcriptional Regulator, GntR Family	ABSENT	PSEUDO
Glycoside Hydrolase, Family 1	ABSENT	PSEUDO
Major Facilitator Superfamily	ABSENT	PSEUDO
Dihydrodipicolinate Synthetase Family	ABSENT	PSEUDO
Hypothetical Protein	ABSENT	PSEUDO
Drug/Metabolite Exporter Family	ABSENT	PSEUDO
Hypothetical Protein	ABSENT	PSEUDO
Galactose-6-Phosphate Isomerase Lacb Subunit	ABSENT	PSEUDO
DNA Damage-Inducible Protein I	ABSENT	PSEUDO
Hypothetical Protein	ABSENT	PSEUDO
N-Methyl-L-Tryptophan Oxidase	ABSENT	PSEUDO
TetR Family Transcriptional Regulator	ABSENT	PSEUDO
Antibiotic Acetyltransferase	ABSENT	PSEUDO
Molybdopterin-Guanine Dinucleotide Biosynthesis	ABSENT	PSEUDO
Epoxide Hydrolase 2	ABSENT	PSEUDO
Universal Stress Family Protein, Uspa Domain	ABSENT	PSEUDO
TetR Family Transcriptional Regulator	ABSENT	PSEUDO
Transcriptional Regulator, LysR Family Protein	ABSENT	PSEUDO
Propanediol Utilization Protein	ABSENT	PSEUDO
Ntpase	ABSENT	PSEUDO
2,5-Diketo-D-Gluconic Acid Reductase A	ABSENT	PSEUDO
Short Chain	ABSENT	PSEUDO
Hypothetical Protein	ABSENT	PSEUDO
Hypothetical Protein	ABSENT	PSEUDO
Acetate Kinase	ABSENT	PSEUDO
High-Affinity Iron Permease	ABSENT	PSEUDO
Propanediol Utilization Protein	ABSENT	PSEUDO
Propanediol Utilization Protein	ABSENT	PSEUDO
Uncharacterized Bcr, Probably Involved In High	ABSENT	PSEUDO
Yhs Domain Protein, Ribosomal Protein L24E/L24	ABSENT	PSEUDO
Microcompartments Protein	ABSENT	PSEUDO
Intracellular Protease Pfpi Family	ABSENT	PSEUDO
Permease, Involved In Cell Envelope	ABSENT	PSEUDO
Pyruvate Formate-Lyase	ABSENT	PSEUDO
Hypothetical Protein	ABSENT	PSEUDO
Permease, Involved In Cell Envelope	ABSENT	PSEUDO
Hypothetical Protein	ABSENT	PSEUDO
Hypothetical Protein	ABSENT	PSEUDO
ABC Transporter, ATP-Binding Protein	ABSENT	PSEUDO
Hxlr Family Transcriptional Regulator	ABSENT	PSEUDO
Glycyl-Radical Enzyme Activating Protein Family	ABSENT	PSEUDO
Propanediol Diffusion Facilitator	ABSENT	PSEUDO
Membrane Protein	ABSENT	PSEUDO
Hypothetical Protein	ABSENT	PSEUDO
Phage Lysozyme	ABSENT	PSEUDO
Family 3 Extracellular Solute-Binding Protein	ABSENT	PSEUDO
Phage Shock Protein A, Pspa	ABSENT	PSEUDO
Phage Shock Protein B	ABSENT	PSEUDO
Short-Chain Dehydrogenase/Reductase SDR	ABSENT	PSEUDO
Sos Mutagenesis And Repair Protein Umud	ABSENT	PSEUDO
XRE Family Transcriptional Regulator	ABSENT	PSEUDO
Endonuclease/Exonuclease/Phosphatase Family	ABSENT	PSEUDO
Umud Protein	ABSENT	PSEUDO
Transcriptional Regulator, LacI Family	ABSENT	PSEUDO
Yada-Like Adhesin	ABSENT	PSEUDO
L-Rhamnonate Dehydratase	ABSENT	PSEUDO
2-Dehydro-3-Deoxyphosphogalactonate Aldolase	ABSENT	PSEUDO
Sugar Transporter	ABSENT	PSEUDO
Sodium/Panthothenate Symporter	ABSENT	PSEUDO
N-Acyl-D-Amino-Acid Deacylase	ABSENT	PSEUDO
Phage Antirepressor Protein	ABSENT	PSEUDO
Hypothetical Lipoprotein	ABSENT	PSEUDO
P Pilus Assembly Protein	ABSENT	PSEUDO
Short-Chain Dehydrogenase/Reductase SDR	ABSENT	PSEUDO
N-Formylglutamate Amidohydrolase	ABSENT	PSEUDO
Transcriptional Regulator, RpiR Family	ABSENT	PSEUDO
Hypothetical Protein	ABSENT	PSEUDO
N-Acetylneuraminate Lyase	ABSENT	PSEUDO
3-Oxoacyl-(Acyl-Carrier-Protein) Reductase	ABSENT	PSEUDO
Multidrug Efflux System Protein Mdtj	ABSENT	PSEUDO
Amidohydrolase	ABSENT	PSEUDO
Pilin Outer Membrane Usher Protein Safc	ABSENT	PSEUDO
Transcriptional Repressor	ABSENT	PSEUDO
D-Galactonate Transporter	ABSENT	PSEUDO
Mandelate Racemase/Muconate Lactonizing Enzyme	ABSENT	PSEUDO
Conserved Hypothetical Protein	ABSENT	PSEUDO
Carbonic Anhydrase	ABSENT	PSEUDO
D-Alanine--D-Alanine Ligase	ABSENT	PSEUDO
Fumarate/Nitrate Reduction Transcriptional	ABSENT	PSEUDO
ABC Transport, ATP-Binding Protein/Permease	ABSENT	PSEUDO
Palmitoyl Transferase For Lipid A	ABSENT	PSEUDO
Tagatose-Bisphosphate Aldolase	ABSENT	PSEUDO
Deor Family Transcriptional Regulator	ABSENT	PSEUDO
Hypothetical Protein	ABSENT	PSEUDO
Hypothetical Protein	ABSENT	PSEUDO
Protoporphyrinogen Oxidase	ABSENT	PSEUDO
Metal Dependent Phosphohydrolase	ABSENT	PSEUDO
Xylose Import ATP-Binding Protein Xylg	ABSENT	PSEUDO
Xylose ABC Superfamily ATP Binding Cassette	ABSENT	PSEUDO
Magnesium-Transporting ATPase, P-Type 1	ABSENT	PSEUDO
Mg(2+) Transport Protein C, Mgtc Family	ABSENT	PSEUDO
ABC Transporter, ATP Binding Component	ABSENT	PSEUDO
Phosphonate ABC Transporter Periplasmic	ABSENT	PSEUDO
Acyltransferase 3	ABSENT	PSEUDO
LuxR Family Transcriptional Regulator	ABSENT	PSEUDO
Hypothetical Protein	ABSENT	PSEUDO
Gcn5-Related N-Acetyltransferase	ABSENT	PSEUDO
Integral Membrane Protein	ABSENT	PSEUDO
Phosphonate ABC Transporter ATPase	ABSENT	PSEUDO
Osmotically Inducible Protein C	ABSENT	PSEUDO
Transcripitional Regulator	ABSENT	PSEUDO
L-Carnitine Dehydratase/Bile Acid-Inducible	ABSENT	PSEUDO
L-Carnitine Dehydratase/Bile Acid-Inducible	ABSENT	PSEUDO
Bacterial Extracellular Solute-Binding Protein	ABSENT	PSEUDO
LuxR Family Transcriptional Regulatory Protein	ABSENT	PSEUDO
Metal-Dependent Hydrolases Of The Beta-Lactamase	ABSENT	PSEUDO
LysR Family Transcriptional Regulator	ABSENT	PSEUDO
UDP-Glucose 4-Epimerase	ABSENT	PSEUDO
Siderophore-Interacting FAD-Binding Protein	ABSENT	PSEUDO
HTH-Type Transcriptional Repressor Ascg	ABSENT	PSEUDO
Kdp Operon Transcriptional Regulatory Protein	ABSENT	PSEUDO
Ribose 1,5-Bisphosphokinase	ABSENT	PSEUDO
Sensor Histidine Kinase Kdpd	ABSENT	PSEUDO
Potassium-Transporting ATPase, B Chain	ABSENT	PSEUDO
Phosphonate C-P Lyase System Protein	ABSENT	PSEUDO
Potassium-Transporting ATPase, A Chain	ABSENT	PSEUDO
Yfbu Family Protein	ABSENT	PSEUDO
Hypothetical Protein	ABSENT	PSEUDO
Succinoglycan Biosynthesis Ketolase	ABSENT	PSEUDO
Phosphonate C-P Lyase System Protein	ABSENT	PSEUDO
ABC Transporter	ABSENT	PSEUDO
Dipeptidyl Carboxypeptidase II	ABSENT	PSEUDO
Deoxyribose-Phosphate	ABSENT	PSEUDO
Guanine Deaminase	ABSENT	PSEUDO
Shikimate Dehydrogenase Substrate Binding	ABSENT	PSEUDO
Hypothetical Membrane Protein	ABSENT	PSEUDO
Phosphonate C-P Lyase System Protein	ABSENT	PSEUDO
Dethiobiotin Synthase	ABSENT	PSEUDO
LysR Family Transcriptional Regulator	ABSENT	PSEUDO
Protein Phnh	ABSENT	PSEUDO
Phosphonate C-P Lyase System Protein	ABSENT	PSEUDO
Secretion Protein	ABSENT	PSEUDO
Hypothetical Protein	ABSENT	PSEUDO
Transcriptional Regulator, GntR Family	ABSENT	PSEUDO
Oxidoreductase Domain-Containing Protein	ABSENT	PSEUDO
DNA-Binding Transcriptional Regulator AraC	ABSENT	PSEUDO
L-Arabinose Transporter Permease	ABSENT	PSEUDO
Hypothetical Protein	ABSENT	PSEUDO
Transcriptional Regulator	ABSENT	PSEUDO
Glucokinase	ABSENT	PSEUDO
X-Pro Dipeptidyl-Peptidase Domain-Containing	ABSENT	PSEUDO
Transmembrane ABC Transporter	ABSENT	PSEUDO
Hydrolase	ABSENT	PSEUDO
Aliphatic Sulfonates Transport ATP-Binding	ABSENT	PSEUDO
Substrate-Binding Component Of ABC	ABSENT	PSEUDO
ABC Transporter Periplasmic Protein	ABSENT	PSEUDO
6-Phosphogluconate Phosphatase	ABSENT	PSEUDO
Acyltransferase 3	ABSENT	PSEUDO
Type I Pili, Chaperone-Usher Pili Assembly	ABSENT	PSEUDO
Aldehyde Dehydrogenase	ABSENT	PSEUDO
Fimbrial Chaperone Protein	ABSENT	PSEUDO
Type I Pili	ABSENT	PSEUDO
Type I Pili (Chaperone-Usher Pili Assembly	ABSENT	PSEUDO
D-Tagatose-Bisphosphate Aldolase, Class II,	ABSENT	PSEUDO
PTS System IIA Component	ABSENT	PSEUDO
Glycosyl Transferase Group 1	ABSENT	PSEUDO
Carbohydrate Kinase	ABSENT	PSEUDO
Ribose Transport System Permease Protein Rbsc	ABSENT	PSEUDO
PTS System Mannose/Fructose/Sorbose Family IID	ABSENT	PSEUDO
ABC-Type Sugar Transport System,	ABSENT	PSEUDO
PTS System Sorbose-Specific IIC Component	ABSENT	PSEUDO
PTS System, IIB Component	ABSENT	PSEUDO
Tagatose-6-Phosphate Ketose/Aldose Isomerase	ABSENT	PSEUDO
Tyrosine Kinase	ABSENT	PSEUDO	P
Aga Operon Transcriptional Repressor Of Sugar	ABSENT	PSEUDO
AraC Family Transcriptional Regulator	ABSENT	PSEUDO
Transferase	ABSENT	PSEUDO
Iron ABC Transporter ATP-Binding Component	ABSENT	PSEUDO
Iron ABC Transporter Periplasmic Component	ABSENT	PSEUDO
PTS System, Fructose Subfamily, IIC Subunit	ABSENT	PSEUDO
LuxR Family Transcriptional Regulatory Protein	ABSENT	PSEUDO
PTS System, IIA Component	ABSENT	PSEUDO
Dioxygenase	ABSENT	PSEUDO
Hypothetical Protein	ABSENT	PSEUDO
Thiol-Disulfide Oxidoreductase Dcc	ABSENT	PSEUDO
Glucose-1-Phosphatase	ABSENT	PSEUDO
Hypothetical Protein	ABSENT	PSEUDO
Paraquat-Inducible Protein B	ABSENT	PSEUDO
AraC Family Transcriptional Regulator	ABSENT	PSEUDO
Dihydroxyacetone Kinase	ABSENT	PSEUDO
Phage Tail Fiber Protein	ABSENT	PSEUDO
Heptosyl Transferase	ABSENT	PSEUDO
Major Facilitator Superfamily Transporter	ABSENT	PSEUDO
Hypothetical Protein	ABSENT	PSEUDO
Histidinol-Phosphate Aminotransferase Hisc	ABSENT	PSEUDO
Major Facilitator Superfamily Permease	ABSENT	PSEUDO
Demethylmenaquinone Methyltransferase	ABSENT	PSEUDO
Dihydroxy-Acid Dehydratase	ABSENT	PSEUDO
Ubid Family Decarboxylase	ABSENT	PSEUDO
Conserved Hypothetical Protein	ABSENT	PSEUDO
Conservred Hypothetical Membrane Protein	ABSENT	PSEUDO
NAD-Dependent Epimerase\Dehydratase	ABSENT	PSEUDO
MarR Family Transcriptional Regulator	ABSENT	PSEUDO
AraC Family Transcriptional Regulator	ABSENT	PSEUDO
LysR Family Transcriptional Regulator	ABSENT	PSEUDO
Short-Chain Dehydrogenase\Reductase SDR	ABSENT	PSEUDO
Glycosyl Hydrolase Family 88, Plant Inducible	ABSENT	PSEUDO
Oligogalacturonide Transporter	ABSENT	PSEUDO
Pqq-Dependent Dehydrogenase 4	ABSENT	PSEUDO
Hypothetical, Inner Membrane Protein	ABSENT	PSEUDO
D-Isomer Specific 2-Hydroxyacid Dehydrogenase	ABSENT	PSEUDO
Nmr Family Protein, Reductase	ABSENT	PSEUDO
LuxR Family Transcriptional Regulatory Protein	ABSENT	PSEUDO
Oligogalacturonide Transporter	ABSENT	PSEUDO
D-Galactonate Transporter	ABSENT	PSEUDO
LysR Family Transcriptional Regulator	ABSENT	PSEUDO
Hypothetical Protein	ABSENT	PSEUDO
Aldehyde Dehydrogenase	ABSENT	PSEUDO
PTS System IIB Component	ABSENT	PSEUDO
Sorbitol-6-Phosphate 2-Dehydrogenase	ABSENT	PSEUDO
Stress Response Protein Ysnf	ABSENT	PSEUDO
DMSO Reductase Anchor Subunit	ABSENT	PSEUDO
Phage Shock Protein Operon Transcriptional	ABSENT	PSEUDO
Anaerobic Dimethyl Sulfoxide Reductase Chain B	ABSENT	PSEUDO
Dimethyl Sulfoxide Reductase Major	ABSENT	PSEUDO
Alkaline Phosphatase	ABSENT	PSEUDO
Mandelate Racemase/Muconate Lactonizing Protein	ABSENT	PSEUDO
Acetylornithine Deacetylase Or	ABSENT	PSEUDO
Murein Peptide Amidase A	ABSENT	PSEUDO
Hypothetical Protein	ABSENT	PSEUDO
Integral Membrane Protein	ABSENT	PSEUDO
Secreted Effector Protein	INTACT	ABSENT	AP
Hypothetical Protein Dsrb	INTACT	ABSENT
Muramoyltetrapeptide Carboxypeptidase	INTACT	ABSENT
Translocation Machinery Component	INTACT	ABSENT	AP
Hypothetical Protein	INTACT	ABSENT
Translocation Machinery Component	INTACT	ABSENT	AP
Had-Superfamily Hydrolase	INTACT	ABSENT
Protease Subunit Of ATP-Dependent Clp Proteases	INTACT	ABSENT
5'-Nucleotidase, Lipoprotein E(P4) Family	INTACT	ABSENT
DNAk Transcriptional Suppressor Protein	INTACT	ABSENT
Oligopeptide ABC Transporter ATP-Binding	INTACT	ABSENT
Arginase-Like Protein	INTACT	ABSENT
Binding-Protein-Dependent Transporter Inner	INTACT	ABSENT
Sugar ABC Transporter ATP-Binding	INTACT	ABSENT
Gcn5-Related N-Acetyltransferase	INTACT	ABSENT
Methylated-DNA--Protein-Cysteine	INTACT	ABSENT
Multidrug Resistance Protein B	INTACT	ABSENT
MarR Family Transcriptional Regulator	INTACT	ABSENT
Type III Secretion Apparatus	INTACT	ABSENT	AP
Substrate Binding Component Of ABC	INTACT	ABSENT
Permease Component Of ABC Transporter	INTACT	ABSENT
Deor Family Transcriptional Regulator	INTACT	ABSENT
D-Galactonate Transporter	INTACT	ABSENT
Asch-Domain Containing Protein	INTACT	ABSENT
Conserved Hypothetical Protein	INTACT	ABSENT
Groel Supressor Protein Suge	INTACT	ABSENT
Tripeptide Permease Tppb	INTACT	ABSENT
Hypothetical Protein	INTACT	ABSENT
Two-Component System Response Regulator	INTACT	ABSENT
Transcriptional Activator, Tena Family	INTACT	ABSENT
Transporter	INTACT	ABSENT
Gamma-Glutamyl Transferase	INTACT	ABSENT
Uncharacterized Membrane Protein	INTACT	ABSENT
Chelated Iron Transport System Membrane Protein	INTACT	ABSENT
XRE Family Transcriptional Regulator	INTACT	ABSENT
Hypothetical Protein	INTACT	ABSENT
Iaa Acetyltransferase	INTACT	ABSENT
Acetyltransferase	INTACT	ABSENT
LuxR Family Transcriptional Regulatory Protein	INTACT	ABSENT
Tagatose-Bisphosphate Aldolase	INTACT	ABSENT
5-Carboxymethyl-2-Hydroxymuconate	INTACT	ABSENT
Alcohol Dehydrogenase Groes Domain Protein	INTACT	ABSENT
Integral Membrane Component Of ABC-Transporter	INTACT	ABSENT
Transcriptional Regulator, AraC Family	INTACT	ABSENT
Quinone Oxidoreductase Pig3	INTACT	ABSENT
Gluconate 2-Dehydrogenase	INTACT	ABSENT
Polyamine ABC Superfamily ATP Binding Cassette	INTACT	ABSENT
Polyamine ABC Superfamily ATP Binding Cassette	INTACT	ABSENT
Glutamine Amidotransferase Class-I	INTACT	ABSENT
Conserved Hypothetical Protein	INTACT	ABSENT
Ferrichrome ABC Superfamily ATP Binding Cassette	INTACT	ABSENT
Puttaive Para-Like Protein, Involved In	INTACT	ABSENT
ABC Transporter	INTACT	ABSENT
Type III Secretion Apparatus	INTACT	ABSENT	AP
Phage Encoded Protein Pagm	INTACT	ABSENT
Dehydratase	INTACT	ABSENT
Entericidin Ecnb	INTACT	ABSENT
Altronate Oxidoreductase	INTACT	ABSENT
Cupin 2 Conserved Barrel Domain Protein	INTACT	ABSENT
50S Ribosomal Protein L36	INTACT	ABSENT
LysR Family Transcriptional Regulator	INTACT	ABSENT
Glucuronate Isomerase	INTACT	ABSENT
Integral Membrane Protein	INTACT	ABSENT
Binding-Protein-Dependent Transport Systems	INTACT	ABSENT
Polar Amino Acid ABC Transporter Inner Membrane	INTACT	ABSENT
ABC Transporter	INTACT	ABSENT
Type I Phosphodiesterase/Nucleotide	INTACT	ABSENT
GntR Family Transcriptional Regulator	INTACT	ABSENT
D-Galactonate Transporter	INTACT	ABSENT
Thioredoxin Domain-Containing Protein	INTACT	ABSENT
Alpha/Beta Hydrolase Family Family Protein	INTACT	ABSENT
Sulfite Oxidase Subunit Yedz	INTACT	ABSENT
Galactoside Permease	INTACT	ABSENT
Biofilm Operon Icaabcd HTH-Type	INTACT	ABSENT
MarR Family Transcriptional Regulator	INTACT	ABSENT
Alcohol Dehydrogenase Zinc-Binding	INTACT	ABSENT
Hybrid Peroxiredoxin Hyprx5	INTACT	ABSENT
Urease Accessory Protein Ureg	INTACT	ABSENT
Urease Accessory Protein Uref	INTACT	ABSENT
Coenzyme Pqq Synthesis Protein E	INTACT	ABSENT
Endonuclease VIII	INTACT	ABSENT
Coenzyme Pqq Synthesis D	INTACT	ABSENT
Microcin H47 Secretion Protein Mche	INTACT	ABSENT
Mannosyltransferase	INTACT	ABSENT
Transcriptional Regulator, MarR Family	INTACT	ABSENT
Saccharopine Dehydrogenase Related Protein	INTACT	ABSENT
ABC Transporter, ATP Binding Component	INTACT	ABSENT
Sos Mutagenesis And Repair Protein Umud	INTACT	ABSENT
ATP Binding Component Of ABC-Transporter	INTACT	ABSENT
NAD-Dependent Epimerase/Dehydratase	INTACT	ABSENT
Alpha-Ketoglutarate Decarboxylase	INTACT	INTACT
UDP-4-Amino-4-Deoxy-L-Arabinose--Oxoglutarate	INTACT	INTACT
Methionine Sulfoxide Reductase B	INTACT	INTACT
Hybrid Sensory Histidine Kinase Bara	INTACT	INTACT
Undecaprenyl-Phosphate	INTACT	INTACT
Glycerol-3-Phosphate Regulon Protein	INTACT	INTACT
Bifunctional Polymyxin Resistance Protein Arna	INTACT	INTACT
Intramembrane Serine Protease	INTACT	INTACT
Inositol Monophosphatase	INTACT	INTACT
Succinyl-CoA Synthetase Subunit Beta	INTACT	INTACT
30S Ribosomal Protein S14	INTACT	INTACT
DNA-Binding Transcriptional Repressor	INTACT	INTACT
Polysaccharide Deacetylase	INTACT	INTACT
F0F1 ATP Synthase Subunit I	INTACT	INTACT
Succinyl-CoA Synthetase Subunit Alpha	INTACT	INTACT
Dolichyl-Phosphate-Mannose-Protein	INTACT	INTACT
Thiamine Biosynthesis Lipoprotein Apbe	INTACT	INTACT
Cytochrome D Ubiquinol Oxidase Subunit I	INTACT	INTACT
Heat Shock Protein A	INTACT	INTACT
Sucrose-6 Phosphate Hydrolase	INTACT	INTACT
30S Ribosomal Protein S8	INTACT	INTACT
4-Amino-4-Deoxy-L-Arabinose-Phosphoundecaprenol	INTACT	INTACT
Cytochrome D Ubiquinol Oxidase Subunit II	INTACT	INTACT
F0F1 ATP Synthase Subunit A	INTACT	INTACT
Leucyl Aminopeptidase	INTACT	INTACT
Colicin Uptake Protein Tolq	INTACT	INTACT
Acetolactate Synthase 2 Regulatory Subunit	INTACT	INTACT
50S Ribosomal Protein L25	INTACT	INTACT
Colicin Uptake Protein Tolr	INTACT	INTACT
ATP-Dependent RNA Helicase Hrpa	INTACT	INTACT
50S Ribosomal Protein L6	INTACT	INTACT
Glycyl-tRNA Synthetase Subunit Alpha	INTACT	INTACT
Branched-Chain Amino Acid Aminotransferase	INTACT	INTACT
Glycyl-tRNA Synthetase Beta Chain	INTACT	INTACT
Type III Secretion Chaperone	INTACT	INTACT	AP
Hypothetical Protein	INTACT	INTACT
50S Ribosomal Protein L18	INTACT	INTACT
F0F1 ATP Synthase Subunit C	INTACT	INTACT
Octaprenyl Diphosphate Synthase	INTACT	INTACT
Mannitol-1-Phosphate 5-Dehydrogenase	INTACT	INTACT
F0F1 ATP Synthase Subunit B	INTACT	INTACT
30S Ribosomal Protein S5	INTACT	INTACT
Phosphoheptose Isomerase	INTACT	INTACT
Mannitol Operon Repressor	INTACT	INTACT
NAD(P) Transhydrogenase Subunit Alpha	INTACT	INTACT
Osmolarity Response Regulator	INTACT	INTACT
Pyridine Nucleotide Transhydrogenase	INTACT	INTACT
Arginine Repressor	INTACT	INTACT
Hypothetical Protein	INTACT	INTACT
Cdp-Diacylglycerol-Serine	INTACT	INTACT
F0F1 ATP Synthase Subunit Delta	INTACT	INTACT
DNA Polymerase III Subunit Chi	INTACT	INTACT
50S Ribosomal Protein L30	INTACT	INTACT
Hypothetical Protein	INTACT	INTACT
Glutamate-1-Semialdehyde Aminotransferase	INTACT	INTACT
Hypothetical Protein	INTACT	INTACT
Valyl-tRNA Synthetase	INTACT	INTACT
Pyruvate Formate Lyase-Activating Enzyme 1	INTACT	INTACT
F0F1 ATP Synthase Subunit Alpha	INTACT	INTACT
Preprotein Translocase Subunit Secy	INTACT	INTACT
Shikimate Kinase II	INTACT	INTACT
Ribosomal-Protein-S5-Alanine N-Acetyltransferase	INTACT	INTACT
Hypothetical Protein	INTACT	INTACT
Virulence Factor	INTACT	INTACT
50S Ribosomal Protein L11	INTACT	INTACT
Secreted Effector Protein	INTACT	INTACT	AP
Capsule Synthesis Two-Component Response Regulator	INTACT	INTACT
Copper Homeostasis Protein Cutc	INTACT	INTACT
Thioredoxin Reductase	INTACT	INTACT
Flagellar Transcriptional Activator	INTACT	INTACT
UDP-N-Acetylenolpyruvoylglucosamine Reductase	INTACT	INTACT
50S Ribosomal Protein L36	INTACT	INTACT
F0F1 ATP Synthase Subunit Gamma	INTACT	INTACT
Aspartyl-tRNA Synthetase	INTACT	INTACT
Flagellar Biosynthetic Protein Flha	INTACT	INTACT
30S Ribosomal Protein S13	INTACT	INTACT
Ribonucleoside-Diphosphate Reductase 1 Alpha	INTACT	INTACT
Datp Pyrophosphohydrolase	INTACT	INTACT
Infa Translation Initiation Factor If-1	INTACT	INTACT
Conserved Hypothetical Protein	INTACT	INTACT
Holliday Junction Resolvase	INTACT	INTACT
Branched-Chain Amino Acid Transport System II	INTACT	INTACT
Ribonucleoside-Diphosphate Reductase 1 Beta	INTACT	INTACT
Ribonuclease G	INTACT	INTACT
Sugar Fermentation Stimulation Protein	INTACT	INTACT
30S Ribosomal Subunit Protein S11	INTACT	INTACT
Cold Shock-Like Protein Cspd	INTACT	INTACT
DNAk Transcriptional Regulator Dksa	INTACT	INTACT
Type III Secretion Apparatus	INTACT	INTACT	AP
Basal Body Rod Modification Protein Flgd	INTACT	INTACT
50S Ribosomal Protein L31	INTACT	INTACT
Flagellar Hook Protein Flgd	INTACT	INTACT
Type III Secretion Apparatus	INTACT	INTACT	AP
Flagellar Basal Body Rod Protein	INTACT	INTACT
Hypothetical Protein	INTACT	INTACT
F0F1 ATP Synthase Subunit Beta	INTACT	INTACT
7,8-Dihydro-6-Hydroxymethylpterin-	INTACT	INTACT
Flagella Basal Body Rod Protein	INTACT	INTACT
30S Ribosomal Protein S4	INTACT	INTACT
Lipid A Biosynthesis (Kdo)2-(Lauroyl)-Lipid Iva	INTACT	INTACT
Pantoate--Beta-Alanine Ligase	INTACT	INTACT
Type III Secretion Apparatus	INTACT	INTACT	AP
Aspartate Alpha-Decarboxylase	INTACT	INTACT
Arginine Transport ATP-Binding Protein	INTACT	INTACT
Arginine ABC Transporter Periplasmic Component	INTACT	INTACT
Flagellar Hook-Associated Protein 1	INTACT	INTACT
Type III Secretion Apparatus	INTACT	INTACT	AP
Preprotein Translocase Subunit Yajc	INTACT	INTACT
Flagellar Hook-Associated Protein 3	INTACT	INTACT
Preprotein Translocase Subunit Secf	INTACT	INTACT
Flavodoxin 2	INTACT	INTACT
tRNA-Modifying Protein Ygfz	INTACT	INTACT
Bifunctional	INTACT	INTACT
Glucose-6-Phosphate 1-Dehydrogenase	INTACT	INTACT
6,7-Dimethyl-8-Ribityllumazine Synthase	INTACT	INTACT
Metal Dependent Phosphohydrolase	INTACT	INTACT
Transcription Antitermination Protein Nusb	INTACT	INTACT
Para-Aminobenzoate Synthase Component II	INTACT	INTACT
Thiamine Monophosphate Kinase	INTACT	INTACT
Phosphatidylglycerophosphatase A	INTACT	INTACT
F0F1 ATP Synthase Subunit Epsilon	INTACT	INTACT
Shikimate Kinase I	INTACT	INTACT
Ketol-Acid Reductoisomerase	INTACT	INTACT
Xanthine-Guanine Phosphoribosyltransferase	INTACT	INTACT
Thiamine Biosynthesis/tRNA Modification Protein	INTACT	INTACT
50S Ribosomal Protein L17	INTACT	INTACT
Z-Ring-Associated Protein	INTACT	INTACT
Bifunctional N-Acetylglucosamine-1-Phosphate	INTACT	INTACT
5-Formyltetrahydrofolate Cyclo-Ligase	INTACT	INTACT
Copper Resistance Protein	INTACT	INTACT
Copper Resistance Protein	INTACT	INTACT
Hypothetical Protein	INTACT	INTACT
Type III Secretion Apparatus	INTACT	INTACT	AP
50S Ribosomal Protein L1	INTACT	INTACT
RNA Polymerase Sigma Factor For Flagellar	INTACT	INTACT
Aromatic Amino Acid Transport Protein, Permease	INTACT	INTACT
Metal Dependent Phosphohydrolase	INTACT	INTACT
Dipeptide ABC Transporter, ATP-Binding Protein	INTACT	INTACT
Transcriptional Regulator Bola	INTACT	INTACT
Trigger Factor	INTACT	INTACT
ABC Transporter Permease Protein	INTACT	INTACT
ATP-Dependent Clp Protease Proteolytic Subunit	INTACT	INTACT
ATP-Dependent Clp Protease ATP-Binding Subunit	INTACT	INTACT
Type III Secretion Apparatus	INTACT	INTACT	AP
Organic Solvent Tolerance Protein, Lps-Assembly	INTACT	INTACT
Acetate Kinase (Acetokinase)	INTACT	INTACT
Cystathionine Gamma-Synthase	INTACT	INTACT
DNA-Binding ATP-Dependent Protease Lon	INTACT	INTACT
Hypothetical Protein	INTACT	INTACT
Phosphate Acetyltransferase	INTACT	INTACT
Glucosamine-Fructose-6-Phosphate	INTACT	INTACT
Phosphatidylserine Decarboxylase	INTACT	INTACT
DNA Starvation/Stationary Phase Protection	INTACT	INTACT
Histone Family Protein DNA-Binding Protein	INTACT	INTACT
Peptidyl-Prolyl Cis-Trans Isomerase (Rotamase	INTACT	INTACT
Hypothetical Inner Membrane Protein	INTACT	INTACT
Sugar Nucleotide Epimerase	INTACT	INTACT
16S rRNA Methyltransferase Rsme	INTACT	INTACT
Glutathione Synthetase	INTACT	INTACT
Multidrug Transporter	INTACT	INTACT
Dephospho-CoA Kinase	INTACT	INTACT
Alginate Biosynthesis Nucleoside Diphosphate	INTACT	INTACT	P
Hypothetical Protein	INTACT	INTACT
Holliday Junction Resolvase-Like Protein	INTACT	INTACT
Multidrug Transporter	INTACT	INTACT
Hypothetical Protein	INTACT	INTACT
Divalent-Cation Tolerance Protein Cuta	INTACT	INTACT
Transcriptional Regulator, XRE Family	INTACT	INTACT
Aspartate Carbamoyltransferase Regulatory	INTACT	INTACT
HTH-Type Transcriptional Regulator	INTACT	INTACT
Endonuclease V	INTACT	INTACT
Alanine Racemase Domain Protein	INTACT	INTACT
Pyrroline-5-Carboxylate Reductase	INTACT	INTACT
MarR Family Transcriptional Regulator	INTACT	INTACT
Deoxyribonucleotide Triphosphate	INTACT	INTACT
Endoribonuclease L-Psp	INTACT	INTACT
DNA-Binding Transcriptional Repressor Acrr	INTACT	INTACT
Peptidyl-Prolyl Cis-Trans Isomerase Sura	INTACT	INTACT
Hypothetical Protein	INTACT	INTACT
Adenine DNA Glycosylase	INTACT	INTACT
Hypothetical Protein	INTACT	INTACT
Fe(2+)-Trafficking Protein	INTACT	INTACT
Hypothetical Protein	INTACT	INTACT
Heat Shock Protein Hsp90	INTACT	INTACT
Guanylate Kinase	INTACT	INTACT
Adenylate Kinase	INTACT	INTACT
Ferrochelatase	INTACT	INTACT
Transcriptional Regulator Hu Subunit Alpha	INTACT	INTACT
3-Dehydroquinate Synthase	INTACT	INTACT
Hypothetical Protein	INTACT	INTACT
4-Hydroxythreonine-4-Phosphate Dehydrogenase	INTACT	INTACT
Cytosine Transporter	INTACT	INTACT
DNA-Directed RNA Polymerase Subunit Omega	INTACT	INTACT
Ribonuclease Ph	INTACT	INTACT
Mannose-6-Phosphate Isomerase	INTACT	INTACT
Type III Secretion System Protein	INTACT	INTACT	AP
Dimethyladenosine Transferase	INTACT	INTACT
Glycine Betaine/L-Proline ABC Transporter	INTACT	INTACT
Thioredoxin 1	INTACT	INTACT
Transcriptional Activator Of Quorum-Sensing	INTACT	INTACT
Co2+/Mg2+ Efflux Protein Apag	INTACT	INTACT
Type III Secretion System Protein	INTACT	INTACT	AP
Diadenosine Tetraphosphatase	INTACT	INTACT
Transcription Termination Factor	INTACT	INTACT
Type III Secretion Apparatus	INTACT	INTACT	AP
Sulfurtransferase Tusa (tRNA 2-Thiouridine	INTACT	INTACT
Oric-Binding Nucleoid-Associated Protein	INTACT	INTACT
Na(+)-Translocating NADH-Quinone Reductase	INTACT	INTACT
Electron Transport Complex Protein Rnfb	INTACT	INTACT
Dl-Methionine Transporter Substrate-Binding	INTACT	INTACT
Electron Transport Complex, Rnfabcdge Type D	INTACT	INTACT
Electron Transport Complex Protein Rnfg	INTACT	INTACT
Soxr-Reducing System Protein Rsxe	INTACT	INTACT
Endonuclease III	INTACT	INTACT
Orotate Phosphoribosyltransferase	INTACT	INTACT
Secretion System Apparatus Protein	INTACT	INTACT	AP
Nucleoside Transport Protein Nupc	INTACT	INTACT
Conserved Hypothetical Protein	INTACT	INTACT
Bacterioferritin-Associated Ferredoxin	INTACT	INTACT
Conserved Hypothetical Protein	INTACT	INTACT
Glutathionylspermidine Synthase	INTACT	INTACT
Outer Membrane Lipoprotein	INTACT	INTACT
Ribonuclease T	INTACT	INTACT
Lipopolysaccharide Biosynthesis Protein	INTACT	INTACT
Signal Transduction Protein, Sh3	INTACT	INTACT
50S Ribosomal Protein L10	INTACT	INTACT
Multifunctional tRNA Nucleotidyl	INTACT	INTACT
Pyruvate Kinase	INTACT	INTACT
Major Outer Membrane Lipoprotein	INTACT	INTACT
Glycerol-3-Phosphate Acyltransferase	INTACT	INTACT
30S Ribosomal Protein S21	INTACT	INTACT
DNA Primase	INTACT	INTACT
Sulfate Transport Protein Cysz	INTACT	INTACT
RNA Polymerase Sigma-70 Factor Rpod	INTACT	INTACT
Phosphocarrier Protein Hpr	INTACT	INTACT
Pep-Protein Phosphotransferase Enzyme I	INTACT	INTACT
Hypothetical Protein	INTACT	INTACT
Hypothetical Protein	INTACT	INTACT
2,3-Bisphosphoglycerate-Dependent	INTACT	INTACT
Glucose-Specific PTS System Component	INTACT	INTACT
Hypothetical Protein	INTACT	INTACT
Cell Division ATP-Binding Protein	INTACT	INTACT
Inner Membrane Protein	INTACT	INTACT
UDP-N-Acetyl-D-Mannosamine Dehydrogenase	INTACT	INTACT
Acetylglutamate Kinase	INTACT	INTACT
Preprotein Translocase Subunit Sece	INTACT	INTACT
Hypothetical Protein, Possibly Exported Protein	INTACT	INTACT
Hypothetical Protein	INTACT	INTACT
Coproporphyrinogen III Oxidase, Aerobic	INTACT	INTACT
Cell Division Protein	INTACT	INTACT
Hypothetical Protein	INTACT	INTACT
Transaldolase	INTACT	INTACT
50S Ribosomal Protein L28	INTACT	INTACT
Transketolase 1	INTACT	INTACT
Argininosuccinate Lyase	INTACT	INTACT
50S Ribosomal Protein L33	INTACT	INTACT
Formamidopyrimidine-DNA Glycosylase	INTACT	INTACT
Dtdp-D-Glucose-4,6-Dehydratase	INTACT	INTACT
Hypothetical Protein	INTACT	INTACT
Hypothetical Protein	INTACT	INTACT
Hypothetical Protein	INTACT	INTACT
RNA Polymerase Sigma-32 Factor	INTACT	INTACT
Conserved Hypothetical Protein	INTACT	INTACT
Arsenate Reductase And Related	INTACT	INTACT
Succinyl-Diaminopimelate Desuccinylase	INTACT	INTACT
Sulfur Relay Protein	INTACT	INTACT
Shikimate 5-Dehydrogenase	INTACT	INTACT
DNA-Binding Transcriptional Regulator Oxyr	INTACT	INTACT
Tdp-Fucosamine Acetyltransferase	INTACT	INTACT
tRNA 2-Thiouridine Synthesizing Protein B	INTACT	INTACT
Thioredoxin-Dependent Thiol Peroxidase	INTACT	INTACT
Peptidase M48	INTACT	INTACT
Anti-Sigma28 Factor Flgm	INTACT	INTACT
Utp--Glucose-1-Phosphate Uridylyltransferase	INTACT	INTACT
30S Ribosomal Protein S12	INTACT	INTACT
50S Ribosomal Protein L7/L12	INTACT	INTACT
Tdp-4-Oxo-6-Deoxy-D-Glucose Transaminase	INTACT	INTACT
Phosphoribosylformylglycinamidine Cyclo-Ligase	INTACT	INTACT
30S Ribosomal Protein S7	INTACT	INTACT
N-Acetylmuramoyl-L-Alanine Amidase	INTACT	INTACT
Polyphosphate Kinase	INTACT	INTACT
Elongation Factor G	INTACT	INTACT
Lipopolysaccharide Biosynthesis	INTACT	INTACT
Nh(3)-Dependent NAD(+) Synthetase	INTACT	INTACT
Conserved Hypothetical Protein	INTACT	INTACT
DNA-Binding Transcriptional Repressor Fabr	INTACT	INTACT
Lipoprotein	INTACT	INTACT
DNA-Binding Transcriptional Repressor Deor	INTACT	INTACT
Translation Factor (Sua5)	INTACT	INTACT
PTS System Galactitol-Specific IIB	INTACT	INTACT
PTS System Galactitol-Specific IIA	INTACT	INTACT
23S rRNA Pseudouridylate Synthase B	INTACT	INTACT
UDP-N-Acetyl-D-Mannosaminuronic Acid	INTACT	INTACT
Methionine Aminopeptidase	INTACT	INTACT
Glutamine Synthetase	INTACT	INTACT
30S Ribosomal Protein S20	INTACT	INTACT
Exodeoxyribonuclease VII Large Subunit	INTACT	INTACT
Glutamate Racemase	INTACT	INTACT
30S Ribosomal Protein S10	INTACT	INTACT
DNA-Directed RNA Polymerase Subunit Beta	INTACT	INTACT
Twin Arginine Translocase Protein A	INTACT	INTACT
DNAa Initiator-Associating Protein	INTACT	INTACT
Acetyltransferase	INTACT	INTACT
Conserved Hypothetical Protein	INTACT	INTACT
Nitrogen Regulation Protein Nr(I)	INTACT	INTACT
2,3,4,5-Tetrahydropyridine-2,6-Dicarboxylate	INTACT	INTACT
Rod Shape-Determining Protein Mred	INTACT	INTACT
UDP-Glucose Dehydrogenase	INTACT	INTACT
YaeH	INTACT	INTACT
DNA Topoisomerase I	INTACT	INTACT
50S Ribosomal Protein L3	INTACT	INTACT
L-Aspartate Oxidase	INTACT	INTACT
DNA Adenine Methylase	INTACT	INTACT
Transcriptional Regulator Cysb	INTACT	INTACT
ABC Superfamily ATP Binding Cassette	INTACT	INTACT
Methionyl-tRNA Synthetase	INTACT	INTACT
High Frequency Lysogenization Protein Hfld	INTACT	INTACT
Adenylosuccinate Lyase	INTACT	INTACT
Conserved Hypothetical Signal tRNAsduction	INTACT	INTACT
DNA-Binding Transcriptional Regulator Phop	INTACT	INTACT
Sensor Protein Phoq	INTACT	INTACT
Solute/DNA Competence Effector	INTACT	INTACT
Lysine Decarboxylase Family Protein	INTACT	INTACT
Transcription-Repair Coupling Factor	INTACT	INTACT
Carboxy-Terminal Protease	INTACT	INTACT
Uridine Phosphorylase	INTACT	INTACT
ATP-Dependent RNA Helicase Srmb	INTACT	INTACT
Exonuclease IX	INTACT	INTACT
Hypothetical Protein	INTACT	INTACT
50S Ribosomal Protein L4	INTACT	INTACT
Protease Htpx (Heat Shock Protein Htpx)	INTACT	INTACT
Outer Membrane Protein Assembly Complex Subunit	INTACT	INTACT
Uracil-DNA Glycosylase	INTACT	INTACT
Lipid A Biosynthesis Lauroyl (Or Palmitoleoyl)	INTACT	INTACT
Rhodanese Domain-Containing Protein	INTACT	INTACT
Ubiquinone/Menaquinone Biosynthesis	INTACT	INTACT
Outer-Membrane Lipoprotein Lolb Precursor	INTACT	INTACT
Phosphatidylglycerophosphatase B	INTACT	INTACT
Preprotein Translocase Subunit Secb	INTACT	INTACT
4-Diphosphocytidyl-2-C-Methyl-D-Erythritol	INTACT	INTACT
Hypothetical Protein	INTACT	INTACT
NAD(P)H-Dependent Glycerol-3-Phosphate	INTACT	INTACT
Ubiquinone Biosynthesis Protein Ubib	INTACT	INTACT
Inorganic Polyphosphate/ATP-NAD Kinase	INTACT	INTACT
Hypothetical Protein	INTACT	INTACT
Hypothetical Membrane Protein	INTACT	INTACT
Transcriptional Regulator	INTACT	INTACT
Ribose-Phosphate Pyrophosphokinase	INTACT	INTACT
Tetratricopeptide Repeat Protein	INTACT	INTACT
Ribulose-Phosphate 3-Epimerase	INTACT	INTACT
Serine Acetyltransferase	INTACT	INTACT
DNA Repair Protein Recn	INTACT	INTACT
Hypothetical Protein	INTACT	INTACT
Sec-Independent Protein Translocase Protein Tata	INTACT	INTACT
Hypothetical Protein	INTACT	INTACT
Hypothetical Protein, Analogous To	INTACT	INTACT
Peptidyl-tRNA Hydrolase	INTACT	INTACT
Cytidine Deaminase	INTACT	INTACT
50S Ribosomal Protein L23	INTACT	INTACT
Sulfite Reductase	INTACT	INTACT
GTP-Dependent Nucleic Acid-Binding Protein Engd	INTACT	INTACT
NAD Dependent Nucleotide Sugar	INTACT	INTACT
Aerobic Respiration Control Protein,	INTACT	INTACT
Hypothetical Protein	INTACT	INTACT
Ssra-Binding Protein	INTACT	INTACT
Cold Shock Protein	INTACT	INTACT
Periplasmic Repressor	INTACT	INTACT
Excinuclease ABC Subunit A	INTACT	INTACT
Conserved Hypothetical Protein	INTACT	INTACT
Serine Protease	INTACT	INTACT
Amino-Acid ABC Transporter Periplasmic	INTACT	INTACT
Conserved Hypothetical Protein	INTACT	INTACT
50S Ribosomal Protein L2	INTACT	INTACT
DNA-Binding Transcriptional Regulator Asnc	INTACT	INTACT
Transcriptional Repressor Mpra	INTACT	INTACT
DNA Polymerase III Subunit Epsilon	INTACT	INTACT
Sulfate Transporter Subunit	INTACT	INTACT
Transcriptional Activator Rfah	INTACT	INTACT
Cell Division Protein Zapb	INTACT	INTACT
2-Octaprenyl-3-Methyl-6-Methoxy-1,4-Benzoquinol	INTACT	INTACT
Conserved Hypothetical Protein	INTACT	INTACT
Adenylate Cyclase	INTACT	INTACT
Bifunctional Chorismate Mutase/Prephenate	INTACT	INTACT
30S Ribosomal Protein S19	INTACT	INTACT
Tryptophanyl-tRNA Synthase	INTACT	INTACT
Transcription Antitermination Protein Nusg	INTACT	INTACT
3-Deoxy-D-Manno-Octulosonate 8-Phosphate	INTACT	INTACT
Diaminopimelate Epimerase	INTACT	INTACT
ABC Transporter ATP-Binding Protein	INTACT	INTACT
50S Ribosomal Protein L22	INTACT	INTACT
Hypothetical Protein	INTACT	INTACT
Transcriptional Regulator, Pas And Gere	INTACT	INTACT
Site-Specific Tyrosine Recombinase	INTACT	INTACT
Flavin Mononucleotide Phosphatase	INTACT	INTACT
Sigma(54) Modulation Protein	INTACT	INTACT
DNA-Dependent Helicase II	INTACT	INTACT
tRNA Uridine 5-Carboxymethylaminomethyl	INTACT	INTACT
Sugar-Specific Enzyme IIA Component Of PTS	INTACT	INTACT
Colanic Acid Capsular Biosynthesis	INTACT	INTACT
Peptidase M22 Glycoprotease	INTACT	INTACT
Hypothetical Protein	INTACT	INTACT
ATP-Dependent Protease	INTACT	INTACT
Zinc Uptake Transcriptional Repressor	INTACT	INTACT
30S Ribosomal Protein S3	INTACT	INTACT
Phosphohistidinoprotein-Hexose	INTACT	INTACT
Secreted Effector Protein	INTACT	INTACT	AP
Magnesium\Nickel\Cobalt Transporter	INTACT	INTACT
3-Hydroxydecanoyl-(Acyl Carrier Protein)	INTACT	INTACT
MerR Family Regulatory Protein	INTACT	INTACT
PTS System N-Acetylglucosamine-Specific IIAbc	INTACT	INTACT
Type III Secretion Apparatus	INTACT	INTACT	AP
16S Ribosomal RNA M2G1207 Methyltransferase	INTACT	INTACT
Glutaminyl-tRNA Synthetase	INTACT	INTACT
50S Ribosomal Protein L16	INTACT	INTACT
DNA-Directed RNA Polymerase Subunit Beta	INTACT	INTACT
Major Cold Shock Protein	INTACT	INTACT
50S Ribosomal Protein L29	INTACT	INTACT
ABC Transporter ATP-Binding Protein	INTACT	INTACT
Gluconate Utilization Operon Repressor	INTACT	INTACT
Replication Initiation Regulator Seqa	INTACT	INTACT
High-Affinity Gluconate Transport Protein	INTACT	INTACT
30S Ribosomal Protein S17	INTACT	INTACT
Alanine Racemase	INTACT	INTACT
DNA-Binding Transcriptional Regulator Tyrr	INTACT	INTACT
Aspartate-Semialdehyde Dehydrogenase	INTACT	INTACT
Chromosomal Replication Initiator Protein DNAa	INTACT	INTACT
Regulatory Protein MarR	INTACT	INTACT
DNA Polymerase III Beta-Subunit	INTACT	INTACT
50S Ribosomal Protein L14	INTACT	INTACT
Hydrolase-Oxidase	INTACT	INTACT
Asparaginyl-tRNA Synthetase	INTACT	INTACT
Ilvgmeda Operon Attenuator Peptide	INTACT	INTACT
DNA Gyrase Subunit B	INTACT	INTACT
Outer Membrane Lipoprotein	INTACT	INTACT
Aromatic Amino Acid Aminotransferase	INTACT	INTACT
50S Ribosomal Protein L24	INTACT	INTACT
Succinate Dehydrogenase Cytochrome B556 Small	INTACT	INTACT
Succinate Dehydrogenase Flavoprotein Subunit	INTACT	INTACT
50S Ribosomal Protein L5	INTACT	INTACT
Succinate Dehydrogenase Iron-Sulfur Subunit	INTACT	INTACT
Glyceraldehyde 3-Phosphate Dehydrogenase	INTACT	INTACT
Transcription Elongation Factor Nusa	INTACT	INTACT
Conserved Hypothetical Protein	INTACT	INTACT
Integration Host Factor Subunit Alpha	INTACT	INTACT
Preprotein Translocase Subunit Secg	INTACT	INTACT
LysR-Family Transcriptional Regulator	INTACT	INTACT
Protease 4	INTACT	INTACT
Phosphoglucosamine Mutase	INTACT	INTACT
Condesin Subunit E	INTACT	INTACT
Dihydropteroate Synthase	INTACT	INTACT
Condesin Subunit F	INTACT	INTACT
ATP-Dependent Metalloprotease, Cell Division	INTACT	INTACT
23S rRNA Methyltransferase J	INTACT	INTACT
Exodeoxyribonuclease III	INTACT	INTACT
Transmembrane Protein	INTACT	INTACT
Transcription Elongation Factor	INTACT	INTACT
DNA Uptake Protein	INTACT	INTACT
3-Deoxy-Manno-Octulosonate Cytidylyltransferase	INTACT	INTACT
Hypothetical Protein	INTACT	INTACT
Tetraacyldisaccharide 4'-Kinase	INTACT	INTACT
Lipid Transporter ATP-Binding/Permease Protein	INTACT	INTACT
Ferrous Iron Transport Protein A	INTACT	INTACT
50S Ribosomal Protein L27	INTACT	INTACT
Integration Host Factor Subunit Beta	INTACT	INTACT
50S Ribosomal Protein L21	INTACT	INTACT
30S Ribosomal Protein S1	INTACT	INTACT
Serine Endoprotease	INTACT	INTACT
Trifunctional Transcriptional Regulator/Proline	INTACT	INTACT
Hypothetical Protein, Ydgh Like	INTACT	INTACT
6-Phosphogluconate Dehydrogenase	INTACT	INTACT
Cytidylate Kinase	INTACT	INTACT
Deoxyguanosinetriphosphate Triphosphohydrolase	INTACT	INTACT
DNA-Binding Protein	INTACT	INTACT
Manganese Superoxide Dismutase	INTACT	INTACT
3-Phosphoshikimate 1-Carboxyvinyltransferase	INTACT	INTACT
Exonuclease I	INTACT	INTACT
Phosphoenolpyruvate Carboxykinase	INTACT	INTACT
Fe-S Cluster Assembly Protein, Hypothetical	INTACT	INTACT
Hsp33-Like Chaperonin	INTACT	INTACT
Heat Shock Protein	INTACT	INTACT
Mannose-1-Phosphate Guanylyltransferase	INTACT	INTACT
Conserved Hypothetical Protein	INTACT	INTACT
Multidrug Resistance Protein Mdth	INTACT	INTACT
Surface Antigen (D15)	INTACT	INTACT
Phenylalanyl-tRNA Synthetase Beta Chain	INTACT	INTACT
Type III Secretion Apparatus	INTACT	INTACT	AP
Ribosomal RNA Large Subunit	INTACT	INTACT
Seryl-tRNA Synthetase	INTACT	INTACT
Outer-Membrane Lipoprotein Carrier Protein	INTACT	INTACT
Arginyl-tRNA Synthetase	INTACT	INTACT
Paps (Adenosine 3'-Phosphate 5'-Phosphosulfate)	INTACT	INTACT
Peptidyl-Prolyl Cis-Trans Isomerase	INTACT	INTACT
50S Ribosomal Protein L9	INTACT	INTACT
30S Ribosomal Protein S18	INTACT	INTACT
Leucine Responsive Regulatory Protein	INTACT	INTACT
Primosomal Replication Protein N	INTACT	INTACT
30S Ribosomal Protein S6	INTACT	INTACT
tRNA (Mo5U34)-Methyltransferase	INTACT	INTACT
23S rRNA (Guanosine-2'-O-)-Methyltransferase	INTACT	INTACT
Inner Membrane Protein	INTACT	INTACT
Hypothetical Protein	INTACT	INTACT
Adenylosuccinate Synthetase	INTACT	INTACT
ATP-Dependent Clp Protease ATP-Binding Subunit	INTACT	INTACT
Hypothetical Protein	INTACT	INTACT
Flagellar Synthesis Protein Flgn	INTACT	INTACT
Hypothetical Protein	INTACT	INTACT
Serine Hydroxymethyltransferase	INTACT	INTACT
ATP-Dependent Clp Protease Adapter Protein Clps	INTACT	INTACT
Peroxidase	INTACT	INTACT
Ftsh Protease Regulator Hflc	INTACT	INTACT
Ftsh Protease Regulator Hflk	INTACT	INTACT
Aminoacyl-Histidine Dipeptidase	INTACT	INTACT
Lysyl-tRNA Synthetase	INTACT	INTACT
RNA-Binding Protein Hfq	INTACT	INTACT
[truncated: 2,004 more rows]
